# Supplementary material for: Exploring the classification of cancer cell lines from multiple omic views
Source: PeerJ. 2020 Aug 18;8:e9440. doi: 10.7717/peerj.9440 (PMC7441922; doi:10.7717/peerj.9440)
Supplement: Table S1 [file peerj-08-9440-s006.xlsx]

## Sheet: Sheet1
Table S1： mRNA cluster membership.
Cell lines	cluster	TCGA disease	Number of cell lines
AU565_BREAST	1	BRCA	29
BT474_BREAST	1	BRCA
BT483_BREAST	1	BRCA
CAL148_BREAST	1	BRCA
CAMA1_BREAST	1	BRCA
EFM192A_BREAST	1	BRCA
EFM19_BREAST	1	BRCA
HCC1419_BREAST	1	BRCA
HCC1428_BREAST	1	BRCA
HCC1500_BREAST	1	BRCA
HCC202_BREAST	1	BRCA
HCC2218_BREAST	1	BRCA
KPL1_BREAST	1	BRCA
MCF7_BREAST	1	BRCA
MDAMB134VI_BREAST	1	BRCA
MDAMB175VII_BREAST	1	BRCA
MDAMB361_BREAST	1	BRCA
MDAMB415_BREAST	1	BRCA
MDAMB453_BREAST	1	BRCA
SKBR3_BREAST	1	BRCA
T47D_BREAST	1	BRCA
UACC812_BREAST	1	BRCA
UACC893_BREAST	1	BRCA
ZR751_BREAST	1	BRCA
ZR7530_BREAST	1	BRCA
22RV1_PROSTATE	1	PRAD
LNCAPCLONEFGC_PROSTATE	1	PRAD
MDAPCA2B_PROSTATE	1	PRAD
VCAP_PROSTATE	1	PRAD
SNU1196_BILIARY_TRACT	2	CHOL	70
SNU245_BILIARY_TRACT	2	CHOL
CCK81_LARGE_INTESTINE	2	COAD/READ
CL11_LARGE_INTESTINE	2	COAD/READ
CL14_LARGE_INTESTINE	2	COAD/READ
CL34_LARGE_INTESTINE	2	COAD/READ
CL40_LARGE_INTESTINE	2	COAD/READ
COLO201_LARGE_INTESTINE	2	COAD/READ
COLO678_LARGE_INTESTINE	2	COAD/READ
CW2_LARGE_INTESTINE	2	COAD/READ
GP2D_LARGE_INTESTINE	2	COAD/READ
HCC56_LARGE_INTESTINE	2	COAD/READ
HCT116_LARGE_INTESTINE	2	COAD/READ
HCT15_LARGE_INTESTINE	2	COAD/READ
HT115_LARGE_INTESTINE	2	COAD/READ
HT29_LARGE_INTESTINE	2	COAD/READ
HT55_LARGE_INTESTINE	2	COAD/READ
KM12_LARGE_INTESTINE	2	COAD/READ
LOVO_LARGE_INTESTINE	2	COAD/READ
LS1034_LARGE_INTESTINE	2	COAD/READ
LS180_LARGE_INTESTINE	2	COAD/READ
LS411N_LARGE_INTESTINE	2	COAD/READ
LS513_LARGE_INTESTINE	2	COAD/READ
NCIH508_LARGE_INTESTINE	2	COAD/READ
RCM1_LARGE_INTESTINE	2	COAD/READ
RKO_LARGE_INTESTINE	2	COAD/READ
SKCO1_LARGE_INTESTINE	2	COAD/READ
SNU1033_LARGE_INTESTINE	2	COAD/READ
SNU1040_LARGE_INTESTINE	2	COAD/READ
SNU175_LARGE_INTESTINE	2	COAD/READ
SNU283_LARGE_INTESTINE	2	COAD/READ
SNU407_LARGE_INTESTINE	2	COAD/READ
SNU61_LARGE_INTESTINE	2	COAD/READ
SNU81_LARGE_INTESTINE	2	COAD/READ
SNUC1_LARGE_INTESTINE	2	COAD/READ
SNUC4_LARGE_INTESTINE	2	COAD/READ
SNUC5_LARGE_INTESTINE	2	COAD/READ
SW1116_LARGE_INTESTINE	2	COAD/READ
SW1417_LARGE_INTESTINE	2	COAD/READ
SW1463_LARGE_INTESTINE	2	COAD/READ
SW403_LARGE_INTESTINE	2	COAD/READ
SW48_LARGE_INTESTINE	2	COAD/READ
SW837_LARGE_INTESTINE	2	COAD/READ
SW948_LARGE_INTESTINE	2	COAD/READ
T84_LARGE_INTESTINE	2	COAD/READ
OE19_OESOPHAGUS	2	ESCA
NCIH684_LIVER	2	LIHC
DV90_LUNG	2	LUAD
NCIH1435_LUNG	2	LUAD
NCIH854_LUNG	2	LUAD
HCC1588_LUNG	2	LUSC
JHOM2B_OVARY	2	OV
PATU8988S_PANCREAS	2	PAAD
2313287_STOMACH	2	STAD
AGS_STOMACH	2	STAD
GSU_STOMACH	2	STAD
HUG1N_STOMACH	2	STAD
IM95_STOMACH	2	STAD
KATOIII_STOMACH	2	STAD
KE39_STOMACH	2	STAD
MKN45_STOMACH	2	STAD
NCIN87_STOMACH	2	STAD
NUGC4_STOMACH	2	STAD
OCUM1_STOMACH	2	STAD
SNU16_STOMACH	2	STAD
SNU520_STOMACH	2	STAD
SNU601_STOMACH	2	STAD
SNU620_STOMACH	2	STAD
SNU719_STOMACH	2	STAD
TGBC11TKB_STOMACH	2	STAD
253JBV_URINARY_TRACT	3	BLCA	150
253J_URINARY_TRACT	3	BLCA
639V_URINARY_TRACT	3	BLCA
J82_URINARY_TRACT	3	BLCA
JMSU1_URINARY_TRACT	3	BLCA
SW1710_URINARY_TRACT	3	BLCA
T24_URINARY_TRACT	3	BLCA
UMUC3_URINARY_TRACT	3	BLCA
BT549_BREAST	3	BRCA
CAL120_BREAST	3	BRCA
HCC1395_BREAST	3	BRCA
HMC18_BREAST	3	BRCA
MDAMB231_BREAST	3	BRCA
MDAMB436_BREAST	3	BRCA
HELA_CERVIX	3	CESC
SIHA_CERVIX	3	CESC
SNU1079_BILIARY_TRACT	3	CHOL
AM38_CENTRAL_NERVOUS_SYSTEM	3	GBM
SF268_CENTRAL_NERVOUS_SYSTEM	3	GBM
SNU46_UPPER_AERODIGESTIVE_TRACT	3	HNSC
YD8_UPPER_AERODIGESTIVE_TRACT	3	HNSC
769P_KIDNEY	3	KIRC
786O_KIDNEY	3	KIRC
A498_KIDNEY	3	KIRC
A704_KIDNEY	3	KIRC
ACHN_KIDNEY	3	KIRC
CAKI1_KIDNEY	3	KIRC
CAKI2_KIDNEY	3	KIRC
CAL54_KIDNEY	3	KIRC
HEKTE_KIDNEY	3	KIRC
KMRC1_KIDNEY	3	KIRC
KMRC20_KIDNEY	3	KIRC
KMRC2_KIDNEY	3	KIRC
KMRC3_KIDNEY	3	KIRC
OSRC2_KIDNEY	3	KIRC
RCC10RGB_KIDNEY	3	KIRC
SKRC20_KIDNEY	3	KIRC
SLR20_KIDNEY	3	KIRC
SLR21_KIDNEY	3	KIRC
SLR23_KIDNEY	3	KIRC
SLR24_KIDNEY	3	KIRC
SLR25_KIDNEY	3	KIRC
SLR26_KIDNEY	3	KIRC
SNU1272_KIDNEY	3	KIRC
SNU349_KIDNEY	3	KIRC
TUHR10TKB_KIDNEY	3	KIRC
TUHR14TKB_KIDNEY	3	KIRC
TUHR4TKB_KIDNEY	3	KIRC
UO31_KIDNEY	3	KIRC
UOK101_KIDNEY	3	KIRC
VMRCRCW_KIDNEY	3	KIRC
VMRCRCZ_KIDNEY	3	KIRC
HLF_LIVER	3	LIHC
JHH2_LIVER	3	LIHC
JHH4_LIVER	3	LIHC
JHH6_LIVER	3	LIHC
LI7_LIVER	3	LIHC
SKHEP1_LIVER	3	LIHC
SNU449_LIVER	3	LIHC
SNU761_LIVER	3	LIHC
SNU878_LIVER	3	LIHC
SNU886_LIVER	3	LIHC
A549_LUNG	3	LUAD
CALU6_LUNG	3	LUAD
CORL105_LUNG	3	LUAD
EKVX_LUNG	3	LUAD
HCC2108_LUNG	3	LUAD
HCC2279_LUNG	3	LUAD
HCC364_LUNG	3	LUAD
HCC366_LUNG	3	LUAD
HCC44_LUNG	3	LUAD
HOP62_LUNG	3	LUAD
LXF289_LUNG	3	LUAD
NCIH1355_LUNG	3	LUAD
NCIH1563_LUNG	3	LUAD
NCIH1651_LUNG	3	LUAD
NCIH1755_LUNG	3	LUAD
NCIH1792_LUNG	3	LUAD
NCIH1793_LUNG	3	LUAD
NCIH1944_LUNG	3	LUAD
NCIH2023_LUNG	3	LUAD
NCIH2030_LUNG	3	LUAD
NCIH2228_LUNG	3	LUAD
NCIH23_LUNG	3	LUAD
NCIH647_LUNG	3	LUAD
NCIH650_LUNG	3	LUAD
NCIH838_LUNG	3	LUAD
RERFLCMS_LUNG	3	LUAD
SKLU1_LUNG	3	LUAD
CALU1_LUNG	3	LUSC
HCC15_LUNG	3	LUSC
LOUNH91_LUNG	3	LUSC
NCIH1703_LUNG	3	LUSC
NCIH226_LUNG	3	LUSC
RERFLCAI_LUNG	3	LUSC
SKMES1_LUNG	3	LUSC
SW1573_LUNG	3	LUSC
ACCMESO1_PLEURA	3	MESO
ISTMES1_PLEURA	3	MESO
ISTMES2_PLEURA	3	MESO
JL1_PLEURA	3	MESO
MPP89_PLEURA	3	MESO
MSTO211H_PLEURA	3	MESO
NCIH2052_PLEURA	3	MESO
NCIH2452_PLEURA	3	MESO
NCIH28_PLEURA	3	MESO
59M_OVARY	3	OV
ES2_OVARY	3	OV
HEYA8_OVARY	3	OV
JHOC5_OVARY	3	OV
OELE_OVARY	3	OV
OV56_OVARY	3	OV
OV7_OVARY	3	OV
OVCAR8_OVARY	3	OV
OVTOKO_OVARY	3	OV
TOV21G_OVARY	3	OV
TYKNU_OVARY	3	OV
HS766T_PANCREAS	3	PAAD
KP4_PANCREAS	3	PAAD
MIAPACA2_PANCREAS	3	PAAD
PANC1_PANCREAS	3	PAAD
PATU8988T_PANCREAS	3	PAAD
PK45H_PANCREAS	3	PAAD
PSN1_PANCREAS	3	PAAD
SNU410_PANCREAS	3	PAAD
SW1990_PANCREAS	3	PAAD
DU145_PROSTATE	3	PRAD
GCT_SOFT_TISSUE	3	SARC
HOS_BONE	3	SARC
HT1080_SOFT_TISSUE	3	SARC
MG63_BONE	3	SARC
RKN_SOFT_TISSUE	3	SARC
NCIH1339_LUNG	3	SCLC
NCIH2286_LUNG	3	SCLC
SW1271_LUNG	3	SCLC
LOXIMVI_SKIN	3	SKCM
HS746T_STOMACH	3	STAD
MKN1_STOMACH	3	STAD
SH10TC_STOMACH	3	STAD
SNU1_STOMACH	3	STAD
SNU668_STOMACH	3	STAD
8305C_THYROID	3	THCA
8505C_THYROID	3	THCA
BCPAP_THYROID	3	THCA
BHT101_THYROID	3	THCA
CAL62_THYROID	3	THCA
TT2609C02_THYROID	3	THCA
ESS1_ENDOMETRIUM	3	UCEC
HEC50B_ENDOMETRIUM	3	UCEC
JHUEM3_ENDOMETRIUM	3	UCEC
TCCSUP_URINARY_TRACT	4	BLCA	93
HS578T_BREAST	4	BRCA
MDAMB157_BREAST	4	BRCA
HUH28_BILIARY_TRACT	4	CHOL
HS675T_FIBROBLAST	4	COAD/READ
HS698T_FIBROBLAST	4	COAD/READ
MDST8_LARGE_INTESTINE	4	COAD/READ
42MGBA_CENTRAL_NERVOUS_SYSTEM	4	GBM
8MGBA_CENTRAL_NERVOUS_SYSTEM	4	GBM
A172_CENTRAL_NERVOUS_SYSTEM	4	GBM
CAS1_CENTRAL_NERVOUS_SYSTEM	4	GBM
CCFSTTG1_CENTRAL_NERVOUS_SYSTEM	4	GBM
DBTRG05MG_CENTRAL_NERVOUS_SYSTEM	4	GBM
DKMG_CENTRAL_NERVOUS_SYSTEM	4	GBM
GB1_CENTRAL_NERVOUS_SYSTEM	4	GBM
GMS10_CENTRAL_NERVOUS_SYSTEM	4	GBM
KG1C_CENTRAL_NERVOUS_SYSTEM	4	GBM
KNS60_CENTRAL_NERVOUS_SYSTEM	4	GBM
KNS81_CENTRAL_NERVOUS_SYSTEM	4	GBM
KS1_CENTRAL_NERVOUS_SYSTEM	4	GBM
LN18_CENTRAL_NERVOUS_SYSTEM	4	GBM
M059K_CENTRAL_NERVOUS_SYSTEM	4	GBM
SF126_CENTRAL_NERVOUS_SYSTEM	4	GBM
SF295_CENTRAL_NERVOUS_SYSTEM	4	GBM
SNB75_CENTRAL_NERVOUS_SYSTEM	4	GBM
SNU1105_CENTRAL_NERVOUS_SYSTEM	4	GBM
SNU201_CENTRAL_NERVOUS_SYSTEM	4	GBM
SNU489_CENTRAL_NERVOUS_SYSTEM	4	GBM
SNU626_CENTRAL_NERVOUS_SYSTEM	4	GBM
SW1088_CENTRAL_NERVOUS_SYSTEM	4	GBM
T98G_CENTRAL_NERVOUS_SYSTEM	4	GBM
U118MG_CENTRAL_NERVOUS_SYSTEM	4	GBM
U251MG_CENTRAL_NERVOUS_SYSTEM	4	GBM
U87MG_CENTRAL_NERVOUS_SYSTEM	4	GBM
YH13_CENTRAL_NERVOUS_SYSTEM	4	GBM
YKG1_CENTRAL_NERVOUS_SYSTEM	4	GBM
BFTC909_KIDNEY	4	KIRC
GAMG_CENTRAL_NERVOUS_SYSTEM	4	LGG
GI1_CENTRAL_NERVOUS_SYSTEM	4	LGG
H4_CENTRAL_NERVOUS_SYSTEM	4	LGG
HS683_CENTRAL_NERVOUS_SYSTEM	4	LGG
KALS1_CENTRAL_NERVOUS_SYSTEM	4	LGG
KNS42_CENTRAL_NERVOUS_SYSTEM	4	LGG
LNZ308_CENTRAL_NERVOUS_SYSTEM	4	LGG
NMCG1_CENTRAL_NERVOUS_SYSTEM	4	LGG
SF539_CENTRAL_NERVOUS_SYSTEM	4	LGG
SW1783_CENTRAL_NERVOUS_SYSTEM	4	LGG
SNU182_LIVER	4	LIHC
SNU387_LIVER	4	LIHC
SNU423_LIVER	4	LIHC
SNU475_LIVER	4	LIHC
HS229T_FIBROBLAST	4	LUAD
HS618T_FIBROBLAST	4	LUAD
HLFA_FIBROBLAST	4	LUSC
RERFLCSQ1_LUNG	4	LUSC
DAOY_CENTRAL_NERVOUS_SYSTEM	4	MB
ONS76_CENTRAL_NERVOUS_SYSTEM	4	MB
CHP212_AUTONOMIC_GANGLIA	4	NB
KPNSI9S_AUTONOMIC_GANGLIA	4	NB
SKNAS_AUTONOMIC_GANGLIA	4	NB
SKNSH_AUTONOMIC_GANGLIA	4	NB
JHOM1_OVARY	4	OV
CAL78_BONE	4	SARC
G292CLONEA141B1_BONE	4	SARC
HS729_SOFT_TISSUE	4	SARC
HS819T_FIBROBLAST	4	SARC
HS863T_FIBROBLAST	4	SARC
HS870T_FIBROBLAST	4	SARC
RD_SOFT_TISSUE	4	SARC
RH18_SOFT_TISSUE	4	SARC
RH30_SOFT_TISSUE	4	SARC
RH41_SOFT_TISSUE	4	SARC
S117_THYROID	4	SARC
SAOS2_BONE	4	SARC
SJSA1_BONE	4	SARC
SW1353_BONE	4	SARC
T173_FIBROBLAST	4	SARC
TE125T_FIBROBLAST	4	SARC
U2OS_BONE	4	SARC
NCIH196_LUNG	4	SCLC
HS688AT_FIBROBLAST	4	SKCM
HS839T_FIBROBLAST	4	SKCM
HS895T_FIBROBLAST	4	SKCM
HS934T_FIBROBLAST	4	SKCM
HS940T_FIBROBLAST	4	SKCM
IGR39_SKIN	4	SKCM
RPMI7951_SKIN	4	SKCM
LMSU_STOMACH	4	STAD
FTC133_THYROID	4	THCA
FTC238_THYROID	4	THCA
ML1_THYROID	4	THCA
SW579_THYROID	4	THCA
SNU685_ENDOMETRIUM	4	UCEC
5637_URINARY_TRACT	5	BLCA	185
647V_URINARY_TRACT	5	BLCA
BC3C_URINARY_TRACT	5	BLCA
BFTC905_URINARY_TRACT	5	BLCA
CAL29_URINARY_TRACT	5	BLCA
HT1197_URINARY_TRACT	5	BLCA
HT1376_URINARY_TRACT	5	BLCA
KMBC2_URINARY_TRACT	5	BLCA
RT112_URINARY_TRACT	5	BLCA
RT4_URINARY_TRACT	5	BLCA
SCABER_URINARY_TRACT	5	BLCA
SW780_URINARY_TRACT	5	BLCA
UBLC1_URINARY_TRACT	5	BLCA
UMUC1_URINARY_TRACT	5	BLCA
VMCUB1_URINARY_TRACT	5	BLCA
BT20_BREAST	5	BRCA
CAL851_BREAST	5	BRCA
HCC1143_BREAST	5	BRCA
HCC1187_BREAST	5	BRCA
HCC1569_BREAST	5	BRCA
HCC1599_BREAST	5	BRCA
HCC1806_BREAST	5	BRCA
HCC1937_BREAST	5	BRCA
HCC1954_BREAST	5	BRCA
HCC2157_BREAST	5	BRCA
HCC38_BREAST	5	BRCA
HCC70_BREAST	5	BRCA
HDQP1_BREAST	5	BRCA
HMEL_BREAST	5	BRCA
JIMT1_BREAST	5	BRCA
MDAMB468_BREAST	5	BRCA
HUCCT1_BILIARY_TRACT	5	CHOL
SNU308_BILIARY_TRACT	5	CHOL
SNU478_BILIARY_TRACT	5	CHOL
SNU869_BILIARY_TRACT	5	CHOL
LS123_LARGE_INTESTINE	5	COAD/READ
NCIH747_LARGE_INTESTINE	5	COAD/READ
SNU1197_LARGE_INTESTINE	5	COAD/READ
SNUC2A_LARGE_INTESTINE	5	COAD/READ
COLO680N_OESOPHAGUS	5	ESCA
ECGI10_OESOPHAGUS	5	ESCA
JHESOAD1_OESOPHAGUS	5	ESCA
KYSE150_OESOPHAGUS	5	ESCA
KYSE30_OESOPHAGUS	5	ESCA
KYSE410_OESOPHAGUS	5	ESCA
KYSE510_OESOPHAGUS	5	ESCA
KYSE520_OESOPHAGUS	5	ESCA
OE21_OESOPHAGUS	5	ESCA
OE33_OESOPHAGUS	5	ESCA
TE10_OESOPHAGUS	5	ESCA
TE11_OESOPHAGUS	5	ESCA
TE14_OESOPHAGUS	5	ESCA
TE15_OESOPHAGUS	5	ESCA
TE1_OESOPHAGUS	5	ESCA
TE4_OESOPHAGUS	5	ESCA
TE5_OESOPHAGUS	5	ESCA
TE9_OESOPHAGUS	5	ESCA
A253_SALIVARY_GLAND	5	HNSC
BHY_UPPER_AERODIGESTIVE_TRACT	5	HNSC
BICR16_UPPER_AERODIGESTIVE_TRACT	5	HNSC
BICR22_UPPER_AERODIGESTIVE_TRACT	5	HNSC
BICR31_UPPER_AERODIGESTIVE_TRACT	5	HNSC
BICR56_UPPER_AERODIGESTIVE_TRACT	5	HNSC
BICR6_UPPER_AERODIGESTIVE_TRACT	5	HNSC
CAL27_UPPER_AERODIGESTIVE_TRACT	5	HNSC
CAL33_UPPER_AERODIGESTIVE_TRACT	5	HNSC
DETROIT562_UPPER_AERODIGESTIVE_TRACT	5	HNSC
FADU_UPPER_AERODIGESTIVE_TRACT	5	HNSC
HSC2_UPPER_AERODIGESTIVE_TRACT	5	HNSC
HSC3_UPPER_AERODIGESTIVE_TRACT	5	HNSC
HSC4_UPPER_AERODIGESTIVE_TRACT	5	HNSC
PECAPJ15_UPPER_AERODIGESTIVE_TRACT	5	HNSC
PECAPJ34CLONEC12_UPPER_AERODIGESTIVE_TRACT	5	HNSC
PECAPJ41CLONED2_UPPER_AERODIGESTIVE_TRACT	5	HNSC
PECAPJ49_UPPER_AERODIGESTIVE_TRACT	5	HNSC
SCC15_UPPER_AERODIGESTIVE_TRACT	5	HNSC
SCC25_UPPER_AERODIGESTIVE_TRACT	5	HNSC
SCC4_UPPER_AERODIGESTIVE_TRACT	5	HNSC
SCC9_UPPER_AERODIGESTIVE_TRACT	5	HNSC
SNU1041_UPPER_AERODIGESTIVE_TRACT	5	HNSC
SNU1066_UPPER_AERODIGESTIVE_TRACT	5	HNSC
SNU1076_UPPER_AERODIGESTIVE_TRACT	5	HNSC
SNU1214_UPPER_AERODIGESTIVE_TRACT	5	HNSC
SNU899_UPPER_AERODIGESTIVE_TRACT	5	HNSC
YD10B_UPPER_AERODIGESTIVE_TRACT	5	HNSC
YD15_SALIVARY_GLAND	5	HNSC
YD38_UPPER_AERODIGESTIVE_TRACT	5	HNSC
ABC1_LUNG	5	LUAD
CALU3_LUNG	5	LUAD
HCC1195_LUNG	5	LUAD
HCC4006_LUNG	5	LUAD
HCC78_LUNG	5	LUAD
HCC827_LUNG	5	LUAD
MORCPR_LUNG	5	LUAD
NCIH1373_LUNG	5	LUAD
NCIH1395_LUNG	5	LUAD
NCIH1437_LUNG	5	LUAD
NCIH1568_LUNG	5	LUAD
NCIH1573_LUNG	5	LUAD
NCIH1623_LUNG	5	LUAD
NCIH1648_LUNG	5	LUAD
NCIH1650_LUNG	5	LUAD
NCIH1666_LUNG	5	LUAD
NCIH1734_LUNG	5	LUAD
NCIH1781_LUNG	5	LUAD
NCIH1838_LUNG	5	LUAD
NCIH1975_LUNG	5	LUAD
NCIH2009_LUNG	5	LUAD
NCIH2073_LUNG	5	LUAD
NCIH2085_LUNG	5	LUAD
NCIH2087_LUNG	5	LUAD
NCIH2122_LUNG	5	LUAD
NCIH2126_LUNG	5	LUAD
NCIH2291_LUNG	5	LUAD
NCIH2342_LUNG	5	LUAD
NCIH2347_LUNG	5	LUAD
NCIH2405_LUNG	5	LUAD
NCIH3122_LUNG	5	LUAD
NCIH322_LUNG	5	LUAD
NCIH3255_LUNG	5	LUAD
NCIH358_LUNG	5	LUAD
NCIH441_LUNG	5	LUAD
NCIH596_LUNG	5	LUAD
PC14_LUNG	5	LUAD
PC9_LUNG	5	LUAD
RERFLCAD1_LUNG	5	LUAD
RERFLCAD2_LUNG	5	LUAD
RERFLCKJ_LUNG	5	LUAD
EBC1_LUNG	5	LUSC
EPLC272H_LUNG	5	LUSC
KNS62_LUNG	5	LUSC
LUDLU1_LUNG	5	LUSC
NCIH1869_LUNG	5	LUSC
NCIH2170_LUNG	5	LUSC
SQ1_LUNG	5	LUSC
SW900_LUNG	5	LUSC
CAOV3_OVARY	5	OV
COV644_OVARY	5	OV
JHOS2_OVARY	5	OV
MCAS_OVARY	5	OV
RMUGS_OVARY	5	OV
SNU840_OVARY	5	OV
SNU8_OVARY	5	OV
ASPC1_PANCREAS	5	PAAD
BXPC3_PANCREAS	5	PAAD
CAPAN1_PANCREAS	5	PAAD
CAPAN2_PANCREAS	5	PAAD
CFPAC1_PANCREAS	5	PAAD
DANG_PANCREAS	5	PAAD
HPAC_PANCREAS	5	PAAD
HPAFII_PANCREAS	5	PAAD
HUPT3_PANCREAS	5	PAAD
HUPT4_PANCREAS	5	PAAD
KP2_PANCREAS	5	PAAD
KP3_PANCREAS	5	PAAD
L33_PANCREAS	5	PAAD
PANC0203_PANCREAS	5	PAAD
PANC0213_PANCREAS	5	PAAD
PANC0327_PANCREAS	5	PAAD
PANC0403_PANCREAS	5	PAAD
PANC0504_PANCREAS	5	PAAD
PANC0813_PANCREAS	5	PAAD
PANC1005_PANCREAS	5	PAAD
PATU8902_PANCREAS	5	PAAD
PK1_PANCREAS	5	PAAD
PK59_PANCREAS	5	PAAD
SNU213_PANCREAS	5	PAAD
SNU324_PANCREAS	5	PAAD
SU8686_PANCREAS	5	PAAD
SUIT2_PANCREAS	5	PAAD
T3M4_PANCREAS	5	PAAD
TCCPAN2_PANCREAS	5	PAAD
YAPC_PANCREAS	5	PAAD
PC3_PROSTATE	5	PRAD
PRECLH_PROSTATE	5	PRAD
CJM_SKIN	5	SKCM
MKN74_STOMACH	5	STAD
MKN7_STOMACH	5	STAD
NCCSTCK140_STOMACH	5	STAD
NUGC2_STOMACH	5	STAD
NUGC3_STOMACH	5	STAD
RERFGC1B_STOMACH	5	STAD
SNU216_STOMACH	5	STAD
SNU5_STOMACH	5	STAD
RL952_ENDOMETRIUM	5	UCEC
697_HAEMATOPOIETIC_AND_LYMPHOID_TISSUE	6	ALL	104
ALLSIL_HAEMATOPOIETIC_AND_LYMPHOID_TISSUE	6	ALL
BDCM_HAEMATOPOIETIC_AND_LYMPHOID_TISSUE	6	ALL
DND41_HAEMATOPOIETIC_AND_LYMPHOID_TISSUE	6	ALL
HH_HAEMATOPOIETIC_AND_LYMPHOID_TISSUE	6	ALL
HPBALL_HAEMATOPOIETIC_AND_LYMPHOID_TISSUE	6	ALL
JURKAT_HAEMATOPOIETIC_AND_LYMPHOID_TISSUE	6	ALL
KASUMI2_HAEMATOPOIETIC_AND_LYMPHOID_TISSUE	6	ALL
KE37_HAEMATOPOIETIC_AND_LYMPHOID_TISSUE	6	ALL
KOPN8_HAEMATOPOIETIC_AND_LYMPHOID_TISSUE	6	ALL
LOUCY_HAEMATOPOIETIC_AND_LYMPHOID_TISSUE	6	ALL
MHHCALL2_HAEMATOPOIETIC_AND_LYMPHOID_TISSUE	6	ALL
MHHCALL3_HAEMATOPOIETIC_AND_LYMPHOID_TISSUE	6	ALL
MHHCALL4_HAEMATOPOIETIC_AND_LYMPHOID_TISSUE	6	ALL
MOLT13_HAEMATOPOIETIC_AND_LYMPHOID_TISSUE	6	ALL
MOLT16_HAEMATOPOIETIC_AND_LYMPHOID_TISSUE	6	ALL
MOLT3_HAEMATOPOIETIC_AND_LYMPHOID_TISSUE	6	ALL
MUTZ5_HAEMATOPOIETIC_AND_LYMPHOID_TISSUE	6	ALL
NALM19_HAEMATOPOIETIC_AND_LYMPHOID_TISSUE	6	ALL
NALM6_HAEMATOPOIETIC_AND_LYMPHOID_TISSUE	6	ALL
P12ICHIKAWA_HAEMATOPOIETIC_AND_LYMPHOID_TISSUE	6	ALL
PEER_HAEMATOPOIETIC_AND_LYMPHOID_TISSUE	6	ALL
PF382_HAEMATOPOIETIC_AND_LYMPHOID_TISSUE	6	ALL
RCHACV_HAEMATOPOIETIC_AND_LYMPHOID_TISSUE	6	ALL
REH_HAEMATOPOIETIC_AND_LYMPHOID_TISSUE	6	ALL
RPMI8402_HAEMATOPOIETIC_AND_LYMPHOID_TISSUE	6	ALL
RS411_HAEMATOPOIETIC_AND_LYMPHOID_TISSUE	6	ALL
SEM_HAEMATOPOIETIC_AND_LYMPHOID_TISSUE	6	ALL
SUPB15_HAEMATOPOIETIC_AND_LYMPHOID_TISSUE	6	ALL
SUPT1_HAEMATOPOIETIC_AND_LYMPHOID_TISSUE	6	ALL
TALL1_HAEMATOPOIETIC_AND_LYMPHOID_TISSUE	6	ALL
EHEB_HAEMATOPOIETIC_AND_LYMPHOID_TISSUE	6	CLL
JVM2_HAEMATOPOIETIC_AND_LYMPHOID_TISSUE	6	CLL
JVM3_HAEMATOPOIETIC_AND_LYMPHOID_TISSUE	6	CLL
MEC1_HAEMATOPOIETIC_AND_LYMPHOID_TISSUE	6	CLL
A3KAW_HAEMATOPOIETIC_AND_LYMPHOID_TISSUE	6	DLBC
A4FUK_HAEMATOPOIETIC_AND_LYMPHOID_TISSUE	6	DLBC
BCP1_HAEMATOPOIETIC_AND_LYMPHOID_TISSUE	6	DLBC
BL41_HAEMATOPOIETIC_AND_LYMPHOID_TISSUE	6	DLBC
BL70_HAEMATOPOIETIC_AND_LYMPHOID_TISSUE	6	DLBC
CA46_HAEMATOPOIETIC_AND_LYMPHOID_TISSUE	6	DLBC
CI1_HAEMATOPOIETIC_AND_LYMPHOID_TISSUE	6	DLBC
DAUDI_HAEMATOPOIETIC_AND_LYMPHOID_TISSUE	6	DLBC
DB_HAEMATOPOIETIC_AND_LYMPHOID_TISSUE	6	DLBC
DOHH2_HAEMATOPOIETIC_AND_LYMPHOID_TISSUE	6	DLBC
EB1_HAEMATOPOIETIC_AND_LYMPHOID_TISSUE	6	DLBC
GA10_HAEMATOPOIETIC_AND_LYMPHOID_TISSUE	6	DLBC
GRANTA519_HAEMATOPOIETIC_AND_LYMPHOID_TISSUE	6	DLBC
HT_HAEMATOPOIETIC_AND_LYMPHOID_TISSUE	6	DLBC
JEKO1_HAEMATOPOIETIC_AND_LYMPHOID_TISSUE	6	DLBC
JM1_HAEMATOPOIETIC_AND_LYMPHOID_TISSUE	6	DLBC
KARPAS422_HAEMATOPOIETIC_AND_LYMPHOID_TISSUE	6	DLBC
MC116_HAEMATOPOIETIC_AND_LYMPHOID_TISSUE	6	DLBC
MINO_HAEMATOPOIETIC_AND_LYMPHOID_TISSUE	6	DLBC
NAMALWA_HAEMATOPOIETIC_AND_LYMPHOID_TISSUE	6	DLBC
NUDHL1_HAEMATOPOIETIC_AND_LYMPHOID_TISSUE	6	DLBC
NUDUL1_HAEMATOPOIETIC_AND_LYMPHOID_TISSUE	6	DLBC
OCILY19_HAEMATOPOIETIC_AND_LYMPHOID_TISSUE	6	DLBC
OCILY3_HAEMATOPOIETIC_AND_LYMPHOID_TISSUE	6	DLBC
P3HR1_HAEMATOPOIETIC_AND_LYMPHOID_TISSUE	6	DLBC
PFEIFFER_HAEMATOPOIETIC_AND_LYMPHOID_TISSUE	6	DLBC
RAJI_HAEMATOPOIETIC_AND_LYMPHOID_TISSUE	6	DLBC
REC1_HAEMATOPOIETIC_AND_LYMPHOID_TISSUE	6	DLBC
RI1_HAEMATOPOIETIC_AND_LYMPHOID_TISSUE	6	DLBC
RL_HAEMATOPOIETIC_AND_LYMPHOID_TISSUE	6	DLBC
ST486_HAEMATOPOIETIC_AND_LYMPHOID_TISSUE	6	DLBC
SUDHL10_HAEMATOPOIETIC_AND_LYMPHOID_TISSUE	6	DLBC
SUDHL4_HAEMATOPOIETIC_AND_LYMPHOID_TISSUE	6	DLBC
SUDHL5_HAEMATOPOIETIC_AND_LYMPHOID_TISSUE	6	DLBC
SUDHL6_HAEMATOPOIETIC_AND_LYMPHOID_TISSUE	6	DLBC
SUDHL8_HAEMATOPOIETIC_AND_LYMPHOID_TISSUE	6	DLBC
TOLEDO_HAEMATOPOIETIC_AND_LYMPHOID_TISSUE	6	DLBC
WSUDLCL2_HAEMATOPOIETIC_AND_LYMPHOID_TISSUE	6	DLBC
BV173_HAEMATOPOIETIC_AND_LYMPHOID_TISSUE	6	LCML
CMLT1_HAEMATOPOIETIC_AND_LYMPHOID_TISSUE	6	LCML
NALM1_HAEMATOPOIETIC_AND_LYMPHOID_TISSUE	6	LCML
AMO1_HAEMATOPOIETIC_AND_LYMPHOID_TISSUE	6	MM
EJM_HAEMATOPOIETIC_AND_LYMPHOID_TISSUE	6	MM
HUNS1_HAEMATOPOIETIC_AND_LYMPHOID_TISSUE	6	MM
JJN3_HAEMATOPOIETIC_AND_LYMPHOID_TISSUE	6	MM
KARPAS620_HAEMATOPOIETIC_AND_LYMPHOID_TISSUE	6	MM
KE97_HAEMATOPOIETIC_AND_LYMPHOID_TISSUE	6	MM
KHM1B_HAEMATOPOIETIC_AND_LYMPHOID_TISSUE	6	MM
KMM1_HAEMATOPOIETIC_AND_LYMPHOID_TISSUE	6	MM
KMS11_HAEMATOPOIETIC_AND_LYMPHOID_TISSUE	6	MM
KMS12BM_HAEMATOPOIETIC_AND_LYMPHOID_TISSUE	6	MM
KMS18_HAEMATOPOIETIC_AND_LYMPHOID_TISSUE	6	MM
KMS20_HAEMATOPOIETIC_AND_LYMPHOID_TISSUE	6	MM
KMS21BM_HAEMATOPOIETIC_AND_LYMPHOID_TISSUE	6	MM
KMS26_HAEMATOPOIETIC_AND_LYMPHOID_TISSUE	6	MM
KMS27_HAEMATOPOIETIC_AND_LYMPHOID_TISSUE	6	MM
KMS28BM_HAEMATOPOIETIC_AND_LYMPHOID_TISSUE	6	MM
KMS34_HAEMATOPOIETIC_AND_LYMPHOID_TISSUE	6	MM
L363_HAEMATOPOIETIC_AND_LYMPHOID_TISSUE	6	MM
LP1_HAEMATOPOIETIC_AND_LYMPHOID_TISSUE	6	MM
MM1S_HAEMATOPOIETIC_AND_LYMPHOID_TISSUE	6	MM
MOLP2_HAEMATOPOIETIC_AND_LYMPHOID_TISSUE	6	MM
MOLP8_HAEMATOPOIETIC_AND_LYMPHOID_TISSUE	6	MM
NCIH929_HAEMATOPOIETIC_AND_LYMPHOID_TISSUE	6	MM
OPM1_HAEMATOPOIETIC_AND_LYMPHOID_TISSUE	6	MM
OPM2_HAEMATOPOIETIC_AND_LYMPHOID_TISSUE	6	MM
RPMI8226_HAEMATOPOIETIC_AND_LYMPHOID_TISSUE	6	MM
SKMM2_HAEMATOPOIETIC_AND_LYMPHOID_TISSUE	6	MM
U266B1_HAEMATOPOIETIC_AND_LYMPHOID_TISSUE	6	MM
LN229_CENTRAL_NERVOUS_SYSTEM	7	GBM	46
SNU466_CENTRAL_NERVOUS_SYSTEM	7	GBM
A101D_SKIN	7	SKCM
A2058_SKIN	7	SKCM
A375_SKIN	7	SKCM
C32_SKIN	7	SKCM
COLO679_SKIN	7	SKCM
COLO741_SKIN	7	SKCM
COLO783_SKIN	7	SKCM
COLO792_SKIN	7	SKCM
COLO800_SKIN	7	SKCM
COLO829_SKIN	7	SKCM
G361_SKIN	7	SKCM
HS294T_SKIN	7	SKCM
HS695T_SKIN	7	SKCM
HS852T_SKIN	7	SKCM
HS936T_SKIN	7	SKCM
HS939T_SKIN	7	SKCM
HS944T_SKIN	7	SKCM
HT144_SKIN	7	SKCM
IGR1_SKIN	7	SKCM
IGR37_SKIN	7	SKCM
IPC298_SKIN	7	SKCM
K029AX_SKIN	7	SKCM
MALME3M_SKIN	7	SKCM
MDAMB435S_SKIN	7	SKCM
MELHO_SKIN	7	SKCM
MELJUSO_SKIN	7	SKCM
MEWO_SKIN	7	SKCM
RVH421_SKIN	7	SKCM
SH4_SKIN	7	SKCM
SKMEL1_SKIN	7	SKCM
SKMEL24_SKIN	7	SKCM
SKMEL28_SKIN	7	SKCM
SKMEL30_SKIN	7	SKCM
SKMEL31_SKIN	7	SKCM
SKMEL3_SKIN	7	SKCM
SKMEL5_SKIN	7	SKCM
UACC257_SKIN	7	SKCM
UACC62_SKIN	7	SKCM
WM115_SKIN	7	SKCM
WM1799_SKIN	7	SKCM
WM2664_SKIN	7	SKCM
WM793_SKIN	7	SKCM
WM88_SKIN	7	SKCM
WM983B_SKIN	7	SKCM
KU1919_URINARY_TRACT	8	BLCA	114
CAL51_BREAST	8	BRCA
DU4475_BREAST	8	BRCA
C2BBE1_LARGE_INTESTINE	8	COAD/READ
CACO2_LARGE_INTESTINE	8	COAD/READ
COLO320_LARGE_INTESTINE	8	COAD/READ
HUTU80_SMALL_INTESTINE	8	COAD/READ
OUMS23_LARGE_INTESTINE	8	COAD/READ
SNU503_LARGE_INTESTINE	8	COAD/READ
SW480_LARGE_INTESTINE	8	COAD/READ
SW620_LARGE_INTESTINE	8	COAD/READ
KYSE140_OESOPHAGUS	8	ESCA
KYSE180_OESOPHAGUS	8	ESCA
KYSE270_OESOPHAGUS	8	ESCA
KYSE450_OESOPHAGUS	8	ESCA
KYSE70_OESOPHAGUS	8	ESCA
TE6_OESOPHAGUS	8	ESCA
TE8_OESOPHAGUS	8	ESCA
TT_OESOPHAGUS	8	ESCA
BICR18_UPPER_AERODIGESTIVE_TRACT	8	HNSC
SKNEP1_BONE	8	KIRC
HEP3B217_LIVER	8	LIHC
HEPG2_LIVER	8	LIHC
HUH1_LIVER	8	LIHC
HUH6_LIVER	8	LIHC
HUH7_LIVER	8	LIHC
JHH1_LIVER	8	LIHC
JHH5_LIVER	8	LIHC
JHH7_LIVER	8	LIHC
PLCPRF5_LIVER	8	LIHC
SNU398_LIVER	8	LIHC
NCIH1693_LUNG	8	LUAD
NCIH522_LUNG	8	LUAD
HARA_LUNG	8	LUSC
HCC2814_LUNG	8	LUSC
HCC95_LUNG	8	LUSC
LC1F_LUNG	8	LUSC
LK2_LUNG	8	LUSC
NCIH520_LUNG	8	LUSC
A2780_OVARY	8	OV
CAOV4_OVARY	8	OV
COV318_OVARY	8	OV
COV362_OVARY	8	OV
COV434_OVARY	8	OV
EFO21_OVARY	8	OV
EFO27_OVARY	8	OV
FUOV1_OVARY	8	OV
IGROV1_OVARY	8	OV
JHOS4_OVARY	8	OV
KURAMOCHI_OVARY	8	OV
NIHOVCAR3_OVARY	8	OV
OAW28_OVARY	8	OV
OAW42_OVARY	8	OV
OC314_OVARY	8	OV
ONCODG1_OVARY	8	OV
OV90_OVARY	8	OV
OVCAR4_OVARY	8	OV
OVISE_OVARY	8	OV
OVK18_OVARY	8	OV
OVKATE_OVARY	8	OV
OVMANA_OVARY	8	OV
OVSAHO_OVARY	8	OV
RMGI_OVARY	8	OV
SKOV3_OVARY	8	OV
SNU119_OVARY	8	OV
TOV112D_OVARY	8	OV
A204_SOFT_TISSUE	8	SARC
A673_BONE	8	SARC
CADOES1_BONE	8	SARC
G401_SOFT_TISSUE	8	SARC
G402_SOFT_TISSUE	8	SARC
KYM1_SOFT_TISSUE	8	SARC
MESSA_SOFT_TISSUE	8	SARC
MHHES1_BONE	8	SARC
RDES_BONE	8	SARC
SKES1_BONE	8	SARC
SKNMC_BONE	8	SARC
SKUT1_SOFT_TISSUE	8	SARC
TC71_BONE	8	SARC
TE441T_SOFT_TISSUE	8	SARC
TE617T_SOFT_TISSUE	8	SARC
DMS114_LUNG	8	SCLC
NCIH1048_LUNG	8	SCLC
NCIH1341_LUNG	8	SCLC
NCIH841_LUNG	8	SCLC
SBC5_LUNG	8	SCLC
HMCB_SKIN	8	SKCM
ECC10_STOMACH	8	STAD
FU97_STOMACH	8	STAD
GCIY_STOMACH	8	STAD
GSS_STOMACH	8	STAD
HGC27_STOMACH	8	STAD
AN3CA_ENDOMETRIUM	8	UCEC
EFE184_ENDOMETRIUM	8	UCEC
EN_ENDOMETRIUM	8	UCEC
HEC108_ENDOMETRIUM	8	UCEC
HEC151_ENDOMETRIUM	8	UCEC
HEC1A_ENDOMETRIUM	8	UCEC
HEC1B_ENDOMETRIUM	8	UCEC
HEC251_ENDOMETRIUM	8	UCEC
HEC265_ENDOMETRIUM	8	UCEC
HEC59_ENDOMETRIUM	8	UCEC
HEC6_ENDOMETRIUM	8	UCEC
ISHIKAWAHERAKLIO02ER_ENDOMETRIUM	8	UCEC
JHUEM1_ENDOMETRIUM	8	UCEC
JHUEM2_ENDOMETRIUM	8	UCEC
JHUEM7_ENDOMETRIUM	8	UCEC
KLE_ENDOMETRIUM	8	UCEC
MFE280_ENDOMETRIUM	8	UCEC
MFE296_ENDOMETRIUM	8	UCEC
MFE319_ENDOMETRIUM	8	UCEC
SNGM_ENDOMETRIUM	8	UCEC
SNU1077_ENDOMETRIUM	8	UCEC
TEN_ENDOMETRIUM	8	UCEC
U937_HAEMATOPOIETIC_AND_LYMPHOID_TISSUE	9	DLBC	47
AML193_HAEMATOPOIETIC_AND_LYMPHOID_TISSUE	9	LAML
CMK_HAEMATOPOIETIC_AND_LYMPHOID_TISSUE	9	LAML
EOL1_HAEMATOPOIETIC_AND_LYMPHOID_TISSUE	9	LAML
F36P_HAEMATOPOIETIC_AND_LYMPHOID_TISSUE	9	LAML
GDM1_HAEMATOPOIETIC_AND_LYMPHOID_TISSUE	9	LAML
HEL9217_HAEMATOPOIETIC_AND_LYMPHOID_TISSUE	9	LAML
HEL_HAEMATOPOIETIC_AND_LYMPHOID_TISSUE	9	LAML
HL60_HAEMATOPOIETIC_AND_LYMPHOID_TISSUE	9	LAML
HNT34_HAEMATOPOIETIC_AND_LYMPHOID_TISSUE	9	LAML
KASUMI1_HAEMATOPOIETIC_AND_LYMPHOID_TISSUE	9	LAML
KASUMI6_HAEMATOPOIETIC_AND_LYMPHOID_TISSUE	9	LAML
KG1_HAEMATOPOIETIC_AND_LYMPHOID_TISSUE	9	LAML
KO52_HAEMATOPOIETIC_AND_LYMPHOID_TISSUE	9	LAML
M07E_HAEMATOPOIETIC_AND_LYMPHOID_TISSUE	9	LAML
ME1_HAEMATOPOIETIC_AND_LYMPHOID_TISSUE	9	LAML
MOLM13_HAEMATOPOIETIC_AND_LYMPHOID_TISSUE	9	LAML
MOLM16_HAEMATOPOIETIC_AND_LYMPHOID_TISSUE	9	LAML
MONOMAC1_HAEMATOPOIETIC_AND_LYMPHOID_TISSUE	9	LAML
MONOMAC6_HAEMATOPOIETIC_AND_LYMPHOID_TISSUE	9	LAML
MUTZ3_HAEMATOPOIETIC_AND_LYMPHOID_TISSUE	9	LAML
MV411_HAEMATOPOIETIC_AND_LYMPHOID_TISSUE	9	LAML
NB4_HAEMATOPOIETIC_AND_LYMPHOID_TISSUE	9	LAML
NOMO1_HAEMATOPOIETIC_AND_LYMPHOID_TISSUE	9	LAML
OCIAML2_HAEMATOPOIETIC_AND_LYMPHOID_TISSUE	9	LAML
OCIAML3_HAEMATOPOIETIC_AND_LYMPHOID_TISSUE	9	LAML
OCIAML5_HAEMATOPOIETIC_AND_LYMPHOID_TISSUE	9	LAML
OCIM1_HAEMATOPOIETIC_AND_LYMPHOID_TISSUE	9	LAML
P31FUJ_HAEMATOPOIETIC_AND_LYMPHOID_TISSUE	9	LAML
PL21_HAEMATOPOIETIC_AND_LYMPHOID_TISSUE	9	LAML
PLB985_HAEMATOPOIETIC_AND_LYMPHOID_TISSUE	9	LAML
SIGM5_HAEMATOPOIETIC_AND_LYMPHOID_TISSUE	9	LAML
SKM1_HAEMATOPOIETIC_AND_LYMPHOID_TISSUE	9	LAML
SKNO1_HAEMATOPOIETIC_AND_LYMPHOID_TISSUE	9	LAML
TF1_HAEMATOPOIETIC_AND_LYMPHOID_TISSUE	9	LAML
THP1_HAEMATOPOIETIC_AND_LYMPHOID_TISSUE	9	LAML
EM2_HAEMATOPOIETIC_AND_LYMPHOID_TISSUE	9	LCML
JK1_HAEMATOPOIETIC_AND_LYMPHOID_TISSUE	9	LCML
JURLMK1_HAEMATOPOIETIC_AND_LYMPHOID_TISSUE	9	LCML
K562_HAEMATOPOIETIC_AND_LYMPHOID_TISSUE	9	LCML
KCL22_HAEMATOPOIETIC_AND_LYMPHOID_TISSUE	9	LCML
KU812_HAEMATOPOIETIC_AND_LYMPHOID_TISSUE	9	LCML
KYO1_HAEMATOPOIETIC_AND_LYMPHOID_TISSUE	9	LCML
LAMA84_HAEMATOPOIETIC_AND_LYMPHOID_TISSUE	9	LCML
MEG01_HAEMATOPOIETIC_AND_LYMPHOID_TISSUE	9	LCML
MOLM6_HAEMATOPOIETIC_AND_LYMPHOID_TISSUE	9	LCML
NCO2_HAEMATOPOIETIC_AND_LYMPHOID_TISSUE	9	LCML
NCIH716_LARGE_INTESTINE	10	COAD/READ	63
HCC1833_LUNG	10	LUAD
NCIH1385_LUNG	10	LUSC
D283MED_CENTRAL_NERVOUS_SYSTEM	10	MB
D341MED_CENTRAL_NERVOUS_SYSTEM	10	MB
CHP126_AUTONOMIC_GANGLIA	10	NB
IMR32_AUTONOMIC_GANGLIA	10	NB
KELLY_AUTONOMIC_GANGLIA	10	NB
KPNRTBM1_AUTONOMIC_GANGLIA	10	NB
KPNYN_AUTONOMIC_GANGLIA	10	NB
MHHNB11_AUTONOMIC_GANGLIA	10	NB
NB1_AUTONOMIC_GANGLIA	10	NB
NH6_AUTONOMIC_GANGLIA	10	NB
SIMA_AUTONOMIC_GANGLIA	10	NB
SKNBE2_AUTONOMIC_GANGLIA	10	NB
SKNDZ_AUTONOMIC_GANGLIA	10	NB
SKNFI_AUTONOMIC_GANGLIA	10	NB
QGP1_PANCREAS	10	PAAD
NCIH660_PROSTATE	10	PRAD
COLO668_LUNG	10	SCLC
CORL24_LUNG	10	SCLC
CORL279_LUNG	10	SCLC
CORL311_LUNG	10	SCLC
CORL47_LUNG	10	SCLC
CORL88_LUNG	10	SCLC
CORL95_LUNG	10	SCLC
DMS153_LUNG	10	SCLC
DMS273_LUNG	10	SCLC
DMS454_LUNG	10	SCLC
DMS53_LUNG	10	SCLC
DMS79_LUNG	10	SCLC
HCC33_LUNG	10	SCLC
NCIH1092_LUNG	10	SCLC
NCIH1105_LUNG	10	SCLC
NCIH1184_LUNG	10	SCLC
NCIH1436_LUNG	10	SCLC
NCIH146_LUNG	10	SCLC
NCIH1618_LUNG	10	SCLC
NCIH1694_LUNG	10	SCLC
NCIH1836_LUNG	10	SCLC
NCIH1876_LUNG	10	SCLC
NCIH1930_LUNG	10	SCLC
NCIH1963_LUNG	10	SCLC
NCIH2029_LUNG	10	SCLC
NCIH2066_LUNG	10	SCLC
NCIH2081_LUNG	10	SCLC
NCIH209_LUNG	10	SCLC
NCIH211_LUNG	10	SCLC
NCIH2171_LUNG	10	SCLC
NCIH2196_LUNG	10	SCLC
NCIH2227_LUNG	10	SCLC
NCIH446_LUNG	10	SCLC
NCIH510_LUNG	10	SCLC
NCIH524_LUNG	10	SCLC
NCIH526_LUNG	10	SCLC
NCIH69_LUNG	10	SCLC
NCIH82_LUNG	10	SCLC
NCIH889_LUNG	10	SCLC
SCLC21H_LUNG	10	SCLC
SHP77_LUNG	10	SCLC
ECC12_STOMACH	10	STAD
TT_THYROID	10	THCA
COLO684_ENDOMETRIUM	10	UCEC
