# Supplementary material for: Exploring the classification of cancer cell lines from multiple omic views
Source: PeerJ. 2020 Aug 18;8:e9440. doi: 10.7717/peerj.9440 (PMC7441922; doi:10.7717/peerj.9440)
Supplement: Table S3 [file peerj-08-9440-s008.xlsx]

## Sheet: Sheet1
Table S3： CNV cluster membership.
Cell lines	cluster	TCGA disease	Number of cell lines
697_HAEMATOPOIETIC_AND_LYMPHOID_TISSUE	1	ALL	226
ALLSIL_HAEMATOPOIETIC_AND_LYMPHOID_TISSUE	1	ALL
BDCM_HAEMATOPOIETIC_AND_LYMPHOID_TISSUE	1	ALL
HH_HAEMATOPOIETIC_AND_LYMPHOID_TISSUE	1	ALL
JURKAT_HAEMATOPOIETIC_AND_LYMPHOID_TISSUE	1	ALL
KASUMI2_HAEMATOPOIETIC_AND_LYMPHOID_TISSUE	1	ALL
KE37_HAEMATOPOIETIC_AND_LYMPHOID_TISSUE	1	ALL
KOPN8_HAEMATOPOIETIC_AND_LYMPHOID_TISSUE	1	ALL
LOUCY_HAEMATOPOIETIC_AND_LYMPHOID_TISSUE	1	ALL
MHHCALL2_HAEMATOPOIETIC_AND_LYMPHOID_TISSUE	1	ALL
MHHCALL3_HAEMATOPOIETIC_AND_LYMPHOID_TISSUE	1	ALL
MHHCALL4_HAEMATOPOIETIC_AND_LYMPHOID_TISSUE	1	ALL
MOLT13_HAEMATOPOIETIC_AND_LYMPHOID_TISSUE	1	ALL
MOLT16_HAEMATOPOIETIC_AND_LYMPHOID_TISSUE	1	ALL
MOTN1_HAEMATOPOIETIC_AND_LYMPHOID_TISSUE	1	ALL
MUTZ5_HAEMATOPOIETIC_AND_LYMPHOID_TISSUE	1	ALL
NALM19_HAEMATOPOIETIC_AND_LYMPHOID_TISSUE	1	ALL
NALM6_HAEMATOPOIETIC_AND_LYMPHOID_TISSUE	1	ALL
RCHACV_HAEMATOPOIETIC_AND_LYMPHOID_TISSUE	1	ALL
REH_HAEMATOPOIETIC_AND_LYMPHOID_TISSUE	1	ALL
RS411_HAEMATOPOIETIC_AND_LYMPHOID_TISSUE	1	ALL
SEM_HAEMATOPOIETIC_AND_LYMPHOID_TISSUE	1	ALL
SUPB15_HAEMATOPOIETIC_AND_LYMPHOID_TISSUE	1	ALL
SUPT1_HAEMATOPOIETIC_AND_LYMPHOID_TISSUE	1	ALL
TALL1_HAEMATOPOIETIC_AND_LYMPHOID_TISSUE	1	ALL
JMSU1_URINARY_TRACT	1	BLCA
KU1919_URINARY_TRACT	1	BLCA
RT11284_URINARY_TRACT	1	BLCA
RT112_URINARY_TRACT	1	BLCA
CAL51_BREAST	1	BRCA
CAL851_BREAST	1	BRCA
CAMA1_BREAST	1	BRCA
HCC1806_BREAST	1	BRCA
HCC2218_BREAST	1	BRCA
HDQP1_BREAST	1	BRCA
MDAMB134VI_BREAST	1	BRCA
EHEB_HAEMATOPOIETIC_AND_LYMPHOID_TISSUE	1	CLL
JVM2_HAEMATOPOIETIC_AND_LYMPHOID_TISSUE	1	CLL
JVM3_HAEMATOPOIETIC_AND_LYMPHOID_TISSUE	1	CLL
MEC1_HAEMATOPOIETIC_AND_LYMPHOID_TISSUE	1	CLL
CL34_LARGE_INTESTINE	1	COAD/READ
CL40_LARGE_INTESTINE	1	COAD/READ
COLO205_LARGE_INTESTINE	1	COAD/READ
CW2_LARGE_INTESTINE	1	COAD/READ
DLD1_LARGE_INTESTINE	1	COAD/READ
GP2D_LARGE_INTESTINE	1	COAD/READ
HCT116_LARGE_INTESTINE	1	COAD/READ
HCT15_LARGE_INTESTINE	1	COAD/READ
HRT18_LARGE_INTESTINE	1	COAD/READ
HT115_LARGE_INTESTINE	1	COAD/READ
KM12_LARGE_INTESTINE	1	COAD/READ
LOVO_LARGE_INTESTINE	1	COAD/READ
LS180_LARGE_INTESTINE	1	COAD/READ
SNU1197_LARGE_INTESTINE	1	COAD/READ
SNU407_LARGE_INTESTINE	1	COAD/READ
SNU81_LARGE_INTESTINE	1	COAD/READ
SNUC4_LARGE_INTESTINE	1	COAD/READ
A3KAW_HAEMATOPOIETIC_AND_LYMPHOID_TISSUE	1	DLBC
BCP1_HAEMATOPOIETIC_AND_LYMPHOID_TISSUE	1	DLBC
CI1_HAEMATOPOIETIC_AND_LYMPHOID_TISSUE	1	DLBC
DAUDI_HAEMATOPOIETIC_AND_LYMPHOID_TISSUE	1	DLBC
EB1_HAEMATOPOIETIC_AND_LYMPHOID_TISSUE	1	DLBC
GA10_HAEMATOPOIETIC_AND_LYMPHOID_TISSUE	1	DLBC
GRANTA519_HAEMATOPOIETIC_AND_LYMPHOID_TISSUE	1	DLBC
HT_HAEMATOPOIETIC_AND_LYMPHOID_TISSUE	1	DLBC
KARPAS422_HAEMATOPOIETIC_AND_LYMPHOID_TISSUE	1	DLBC
MC116_HAEMATOPOIETIC_AND_LYMPHOID_TISSUE	1	DLBC
NUDHL1_HAEMATOPOIETIC_AND_LYMPHOID_TISSUE	1	DLBC
NUDUL1_HAEMATOPOIETIC_AND_LYMPHOID_TISSUE	1	DLBC
OCILY10_HAEMATOPOIETIC_AND_LYMPHOID_TISSUE	1	DLBC
OCILY19_HAEMATOPOIETIC_AND_LYMPHOID_TISSUE	1	DLBC
P3HR1_HAEMATOPOIETIC_AND_LYMPHOID_TISSUE	1	DLBC
PFEIFFER_HAEMATOPOIETIC_AND_LYMPHOID_TISSUE	1	DLBC
RAJI_HAEMATOPOIETIC_AND_LYMPHOID_TISSUE	1	DLBC
RI1_HAEMATOPOIETIC_AND_LYMPHOID_TISSUE	1	DLBC
RL_HAEMATOPOIETIC_AND_LYMPHOID_TISSUE	1	DLBC
SUDHL4_HAEMATOPOIETIC_AND_LYMPHOID_TISSUE	1	DLBC
SUDHL5_HAEMATOPOIETIC_AND_LYMPHOID_TISSUE	1	DLBC
SUDHL6_HAEMATOPOIETIC_AND_LYMPHOID_TISSUE	1	DLBC
WSUDLCL2_HAEMATOPOIETIC_AND_LYMPHOID_TISSUE	1	DLBC
KYSE30_OESOPHAGUS	1	ESCA
TE1_OESOPHAGUS	1	ESCA
U87MG_CENTRAL_NERVOUS_SYSTEM	1	GBM
BICR56_UPPER_AERODIGESTIVE_TRACT	1	HNSC
CAL33_UPPER_AERODIGESTIVE_TRACT	1	HNSC
PECAPJ41CLONED2_UPPER_AERODIGESTIVE_TRACT	1	HNSC
PECAPJ49_UPPER_AERODIGESTIVE_TRACT	1	HNSC
SNU1214_UPPER_AERODIGESTIVE_TRACT	1	HNSC
769P_KIDNEY	1	KIRC
A704_KIDNEY	1	KIRC
HEKTE_KIDNEY	1	KIRC
KMRC1_KIDNEY	1	KIRC
KMRC3_KIDNEY	1	KIRC
SNU1272_KIDNEY	1	KIRC
AML193_HAEMATOPOIETIC_AND_LYMPHOID_TISSUE	1	LAML
CMK115_HAEMATOPOIETIC_AND_LYMPHOID_TISSUE	1	LAML
CMK_HAEMATOPOIETIC_AND_LYMPHOID_TISSUE	1	LAML
F36P_HAEMATOPOIETIC_AND_LYMPHOID_TISSUE	1	LAML
GDM1_HAEMATOPOIETIC_AND_LYMPHOID_TISSUE	1	LAML
HL60_HAEMATOPOIETIC_AND_LYMPHOID_TISSUE	1	LAML
KASUMI1_HAEMATOPOIETIC_AND_LYMPHOID_TISSUE	1	LAML
KASUMI6_HAEMATOPOIETIC_AND_LYMPHOID_TISSUE	1	LAML
KG1_HAEMATOPOIETIC_AND_LYMPHOID_TISSUE	1	LAML
KO52_HAEMATOPOIETIC_AND_LYMPHOID_TISSUE	1	LAML
M07E_HAEMATOPOIETIC_AND_LYMPHOID_TISSUE	1	LAML
ME1_HAEMATOPOIETIC_AND_LYMPHOID_TISSUE	1	LAML
MONOMAC1_HAEMATOPOIETIC_AND_LYMPHOID_TISSUE	1	LAML
MONOMAC6_HAEMATOPOIETIC_AND_LYMPHOID_TISSUE	1	LAML
MV411_HAEMATOPOIETIC_AND_LYMPHOID_TISSUE	1	LAML
NOMO1_HAEMATOPOIETIC_AND_LYMPHOID_TISSUE	1	LAML
OCIAML2_HAEMATOPOIETIC_AND_LYMPHOID_TISSUE	1	LAML
OCIAML3_HAEMATOPOIETIC_AND_LYMPHOID_TISSUE	1	LAML
OCIAML5_HAEMATOPOIETIC_AND_LYMPHOID_TISSUE	1	LAML
P31FUJ_HAEMATOPOIETIC_AND_LYMPHOID_TISSUE	1	LAML
PLB985_HAEMATOPOIETIC_AND_LYMPHOID_TISSUE	1	LAML
SKM1_HAEMATOPOIETIC_AND_LYMPHOID_TISSUE	1	LAML
SKNO1_HAEMATOPOIETIC_AND_LYMPHOID_TISSUE	1	LAML
THP1_HAEMATOPOIETIC_AND_LYMPHOID_TISSUE	1	LAML
UT7_HAEMATOPOIETIC_AND_LYMPHOID_TISSUE	1	LAML
BV173_HAEMATOPOIETIC_AND_LYMPHOID_TISSUE	1	LCML
CMLT1_HAEMATOPOIETIC_AND_LYMPHOID_TISSUE	1	LCML
JK1_HAEMATOPOIETIC_AND_LYMPHOID_TISSUE	1	LCML
JURLMK1_HAEMATOPOIETIC_AND_LYMPHOID_TISSUE	1	LCML
K562_HAEMATOPOIETIC_AND_LYMPHOID_TISSUE	1	LCML
NALM1_HAEMATOPOIETIC_AND_LYMPHOID_TISSUE	1	LCML
GI1_CENTRAL_NERVOUS_SYSTEM	1	LGG
DV90_LUNG	1	LUAD
HCC4006_LUNG	1	LUAD
HCC78_LUNG	1	LUAD
MORCPR_LUNG	1	LUAD
NCIH1666_LUNG	1	LUAD
NCIH1734_LUNG	1	LUAD
NCIH1944_LUNG	1	LUAD
NCIH322_LUNG	1	LUAD
NCIH647_LUNG	1	LUAD
NCIH1703_LUNG	1	LUSC
NCIH1869_LUNG	1	LUSC
D283MED_CENTRAL_NERVOUS_SYSTEM	1	MB
D341MED_CENTRAL_NERVOUS_SYSTEM	1	MB
ISTMES2_PLEURA	1	MESO
HUNS1_HAEMATOPOIETIC_AND_LYMPHOID_TISSUE	1	MM
KE97_HAEMATOPOIETIC_AND_LYMPHOID_TISSUE	1	MM
KMS18_HAEMATOPOIETIC_AND_LYMPHOID_TISSUE	1	MM
KMS20_HAEMATOPOIETIC_AND_LYMPHOID_TISSUE	1	MM
KMS28BM_HAEMATOPOIETIC_AND_LYMPHOID_TISSUE	1	MM
MM1S_HAEMATOPOIETIC_AND_LYMPHOID_TISSUE	1	MM
MOLP2_HAEMATOPOIETIC_AND_LYMPHOID_TISSUE	1	MM
MOLP8_HAEMATOPOIETIC_AND_LYMPHOID_TISSUE	1	MM
NCIH929_HAEMATOPOIETIC_AND_LYMPHOID_TISSUE	1	MM
SKMM2_HAEMATOPOIETIC_AND_LYMPHOID_TISSUE	1	MM
U266B1_HAEMATOPOIETIC_AND_LYMPHOID_TISSUE	1	MM
CHP212_AUTONOMIC_GANGLIA	1	NB
IMR32_AUTONOMIC_GANGLIA	1	NB
KPNRTBM1_AUTONOMIC_GANGLIA	1	NB
KPNYN_AUTONOMIC_GANGLIA	1	NB
NH6_AUTONOMIC_GANGLIA	1	NB
SIMA_AUTONOMIC_GANGLIA	1	NB
SKNAS_AUTONOMIC_GANGLIA	1	NB
SKNBE2_AUTONOMIC_GANGLIA	1	NB
SKNFI_AUTONOMIC_GANGLIA	1	NB
COV434_OVARY	1	OV
DOV13_OVARY	1	OV
IGROV1_OVARY	1	OV
OAW28_OVARY	1	OV
OELE_OVARY	1	OV
OV56_OVARY	1	OV
OV90_OVARY	1	OV
OVK18_OVARY	1	OV
SKOV3_OVARY	1	OV
TOV21G_OVARY	1	OV
L33_PANCREAS	1	PAAD
PANC0504_PANCREAS	1	PAAD
22RV1_PROSTATE	1	PRAD
LNCAPCLONEFGC_PROSTATE	1	PRAD
MDAPCA2B_PROSTATE	1	PRAD
PRECLH_PROSTATE	1	PRAD
A204_SOFT_TISSUE	1	SARC
A673_BONE	1	SARC
CADOES1_BONE	1	SARC
G401_SOFT_TISSUE	1	SARC
HT1080_SOFT_TISSUE	1	SARC
KYM1_SOFT_TISSUE	1	SARC
MESSA_SOFT_TISSUE	1	SARC
MHHES1_BONE	1	SARC
RDES_BONE	1	SARC
SKES1_BONE	1	SARC
SKNMC_BONE	1	SARC
SKUT1_SOFT_TISSUE	1	SARC
TC71_BONE	1	SARC
TE441T_SOFT_TISSUE	1	SARC
TE617T_SOFT_TISSUE	1	SARC
U2OS_BONE	1	SARC
CORL47_LUNG	1	SCLC
CORL51_LUNG	1	SCLC
CPCN_LUNG	1	SCLC
NCIH1048_LUNG	1	SCLC
NCIH1184_LUNG	1	SCLC
NCIH1436_LUNG	1	SCLC
NCIH1876_LUNG	1	SCLC
NCIH1963_LUNG	1	SCLC
NCIH209_LUNG	1	SCLC
NCIH211_LUNG	1	SCLC
NCIH69_LUNG	1	SCLC
SCLC21H_LUNG	1	SCLC
LOXIMVI_SKIN	1	SKCM
SKMEL24_SKIN	1	SKCM
IM95_STOMACH	1	STAD
LMSU_STOMACH	1	STAD
OCUM1_STOMACH	1	STAD
SNU601_STOMACH	1	STAD
TGBC11TKB_STOMACH	1	STAD
TT_THYROID	1	THCA
EN_ENDOMETRIUM	1	UCEC
ESS1_ENDOMETRIUM	1	UCEC
HEC151_ENDOMETRIUM	1	UCEC
HEC1A_ENDOMETRIUM	1	UCEC
HEC251_ENDOMETRIUM	1	UCEC
HEC265_ENDOMETRIUM	1	UCEC
ISHIKAWAHERAKLIO02ER_ENDOMETRIUM	1	UCEC
JHUEM1_ENDOMETRIUM	1	UCEC
JHUEM7_ENDOMETRIUM	1	UCEC
MFE280_ENDOMETRIUM	1	UCEC
MFE296_ENDOMETRIUM	1	UCEC
MFE319_ENDOMETRIUM	1	UCEC
RL952_ENDOMETRIUM	1	UCEC
SNGM_ENDOMETRIUM	1	UCEC
DND41_HAEMATOPOIETIC_AND_LYMPHOID_TISSUE	2	ALL	95
MOLT4_HAEMATOPOIETIC_AND_LYMPHOID_TISSUE	2	ALL
PF382_HAEMATOPOIETIC_AND_LYMPHOID_TISSUE	2	ALL
5637_URINARY_TRACT	2	BLCA
647V_URINARY_TRACT	2	BLCA
HT1197_URINARY_TRACT	2	BLCA
J82_URINARY_TRACT	2	BLCA
T24_URINARY_TRACT	2	BLCA
BT474_BREAST	2	BRCA
CAL120_BREAST	2	BRCA
EFM192A_BREAST	2	BRCA
HCC1187_BREAST	2	BRCA
HMEL_BREAST	2	BRCA
T47D_BREAST	2	BRCA
C2BBE1_LARGE_INTESTINE	2	COAD/READ
HT29_LARGE_INTESTINE	2	COAD/READ
LS1034_LARGE_INTESTINE	2	COAD/READ
LS123_LARGE_INTESTINE	2	COAD/READ
LS411N_LARGE_INTESTINE	2	COAD/READ
MDST8_LARGE_INTESTINE	2	COAD/READ
RKO_LARGE_INTESTINE	2	COAD/READ
SKCO1_LARGE_INTESTINE	2	COAD/READ
SNU1040_LARGE_INTESTINE	2	COAD/READ
SNUC5_LARGE_INTESTINE	2	COAD/READ
SW620_LARGE_INTESTINE	2	COAD/READ
DB_HAEMATOPOIETIC_AND_LYMPHOID_TISSUE	2	DLBC
OCILY3_HAEMATOPOIETIC_AND_LYMPHOID_TISSUE	2	DLBC
SUDHL8_HAEMATOPOIETIC_AND_LYMPHOID_TISSUE	2	DLBC
TOLEDO_HAEMATOPOIETIC_AND_LYMPHOID_TISSUE	2	DLBC
KYSE150_OESOPHAGUS	2	ESCA
KYSE450_OESOPHAGUS	2	ESCA
42MGBA_CENTRAL_NERVOUS_SYSTEM	2	GBM
AM38_CENTRAL_NERVOUS_SYSTEM	2	GBM
M059K_CENTRAL_NERVOUS_SYSTEM	2	GBM
SCC9_UPPER_AERODIGESTIVE_TRACT	2	HNSC
SNU46_UPPER_AERODIGESTIVE_TRACT	2	HNSC
YD8_UPPER_AERODIGESTIVE_TRACT	2	HNSC
SLR20_KIDNEY	2	KIRC
CMK86_HAEMATOPOIETIC_AND_LYMPHOID_TISSUE	2	LAML
NB4_HAEMATOPOIETIC_AND_LYMPHOID_TISSUE	2	LAML
HLE_LIVER	2	LIHC
HUH1_LIVER	2	LIHC
JHH4_LIVER	2	LIHC
NCIH1648_LUNG	2	LUAD
NCIH1792_LUNG	2	LUAD
NCIH2122_LUNG	2	LUAD
NCIH2126_LUNG	2	LUAD
NCIH2228_LUNG	2	LUAD
NCIH596_LUNG	2	LUAD
NCIH838_LUNG	2	LUAD
PC14_LUNG	2	LUAD
RERFLCAI_LUNG	2	LUSC
SQ1_LUNG	2	LUSC
NCIH2052_PLEURA	2	MESO
HTK_HAEMATOPOIETIC_AND_LYMPHOID_TISSUE	2	MM
KHM1B_HAEMATOPOIETIC_AND_LYMPHOID_TISSUE	2	MM
KMM1_HAEMATOPOIETIC_AND_LYMPHOID_TISSUE	2	MM
KMS27_HAEMATOPOIETIC_AND_LYMPHOID_TISSUE	2	MM
OPM1_HAEMATOPOIETIC_AND_LYMPHOID_TISSUE	2	MM
OPM2_HAEMATOPOIETIC_AND_LYMPHOID_TISSUE	2	MM
JHOM2B_OVARY	2	OV
JHOS4_OVARY	2	OV
NIHOVCAR3_OVARY	2	OV
ONCODG1_OVARY	2	OV
OVCAR8_OVARY	2	OV
OVTOKO_OVARY	2	OV
BXPC3_PANCREAS	2	PAAD
HS766T_PANCREAS	2	PAAD
PANC0327_PANCREAS	2	PAAD
PATU8988S_PANCREAS	2	PAAD
PK59_PANCREAS	2	PAAD
YAPC_PANCREAS	2	PAAD
PC3_PROSTATE	2	PRAD
VCAP_PROSTATE	2	PRAD
G292CLONEA141B1_BONE	2	SARC
HOS_BONE	2	SARC
CORL311_LUNG	2	SCLC
NCIH1339_LUNG	2	SCLC
NCIH524_LUNG	2	SCLC
IGR1_SKIN	2	SKCM
MELJUSO_SKIN	2	SKCM
RVH421_SKIN	2	SKCM
WM1799_SKIN	2	SKCM
2313287_STOMACH	2	STAD
AGS_STOMACH	2	STAD
ECC12_STOMACH	2	STAD
FU97_STOMACH	2	STAD
HS746T_STOMACH	2	STAD
MKN7_STOMACH	2	STAD
NCCSTCK140_STOMACH	2	STAD
SNU1_STOMACH	2	STAD
SNU216_STOMACH	2	STAD
BCPAP_THYROID	2	THCA
BHT101_THYROID	2	THCA
CAL62_THYROID	2	THCA
HPBALL_HAEMATOPOIETIC_AND_LYMPHOID_TISSUE	3	ALL	72
CAL148_BREAST	3	BRCA
DU4475_BREAST	3	BRCA
HCC1954_BREAST	3	BRCA
MDAMB157_BREAST	3	BRCA
MDAMB468_BREAST	3	BRCA
CL11_LARGE_INTESTINE	3	COAD/READ
COLO678_LARGE_INTESTINE	3	COAD/READ
LS513_LARGE_INTESTINE	3	COAD/READ
SNU175_LARGE_INTESTINE	3	COAD/READ
SNUC2A_LARGE_INTESTINE	3	COAD/READ
SW48_LARGE_INTESTINE	3	COAD/READ
A4FUK_HAEMATOPOIETIC_AND_LYMPHOID_TISSUE	3	DLBC
BL41_HAEMATOPOIETIC_AND_LYMPHOID_TISSUE	3	DLBC
BL70_HAEMATOPOIETIC_AND_LYMPHOID_TISSUE	3	DLBC
CA46_HAEMATOPOIETIC_AND_LYMPHOID_TISSUE	3	DLBC
DOHH2_HAEMATOPOIETIC_AND_LYMPHOID_TISSUE	3	DLBC
JM1_HAEMATOPOIETIC_AND_LYMPHOID_TISSUE	3	DLBC
MINO_HAEMATOPOIETIC_AND_LYMPHOID_TISSUE	3	DLBC
NAMALWA_HAEMATOPOIETIC_AND_LYMPHOID_TISSUE	3	DLBC
ST486_HAEMATOPOIETIC_AND_LYMPHOID_TISSUE	3	DLBC
SUDHL10_HAEMATOPOIETIC_AND_LYMPHOID_TISSUE	3	DLBC
8MGBA_CENTRAL_NERVOUS_SYSTEM	3	GBM
CCFSTTG1_CENTRAL_NERVOUS_SYSTEM	3	GBM
DKMG_CENTRAL_NERVOUS_SYSTEM	3	GBM
KNS81_CENTRAL_NERVOUS_SYSTEM	3	GBM
SF126_CENTRAL_NERVOUS_SYSTEM	3	GBM
SF295_CENTRAL_NERVOUS_SYSTEM	3	GBM
SNU201_CENTRAL_NERVOUS_SYSTEM	3	GBM
SNU466_CENTRAL_NERVOUS_SYSTEM	3	GBM
SNU489_CENTRAL_NERVOUS_SYSTEM	3	GBM
SNU626_CENTRAL_NERVOUS_SYSTEM	3	GBM
SW1088_CENTRAL_NERVOUS_SYSTEM	3	GBM
YH13_CENTRAL_NERVOUS_SYSTEM	3	GBM
SCC15_UPPER_AERODIGESTIVE_TRACT	3	HNSC
SLR23_KIDNEY	3	KIRC
TUHR4TKB_KIDNEY	3	KIRC
VMRCRCW_KIDNEY	3	KIRC
H4_CENTRAL_NERVOUS_SYSTEM	3	LGG
NMCG1_CENTRAL_NERVOUS_SYSTEM	3	LGG
SNU886_LIVER	3	LIHC
NCIH1650_LUNG	3	LUAD
NCIH2073_LUNG	3	LUAD
RERFLCMS_LUNG	3	LUAD
LOUNH91_LUNG	3	LUSC
JL1_PLEURA	3	MESO
L363_HAEMATOPOIETIC_AND_LYMPHOID_TISSUE	3	MM
PCM6_HAEMATOPOIETIC_AND_LYMPHOID_TISSUE	3	MM
CHP126_AUTONOMIC_GANGLIA	3	NB
KELLY_AUTONOMIC_GANGLIA	3	NB
SHSY5Y_AUTONOMIC_GANGLIA	3	NB
SKNSH_AUTONOMIC_GANGLIA	3	NB
KP4_PANCREAS	3	PAAD
QGP1_PANCREAS	3	PAAD
SNU324_PANCREAS	3	PAAD
SW1353_BONE	3	SARC
NCIH1341_LUNG	3	SCLC
A101D_SKIN	3	SKCM
A2058_SKIN	3	SKCM
C32_SKIN	3	SKCM
COLO679_SKIN	3	SKCM
COLO741_SKIN	3	SKCM
HS294T_SKIN	3	SKCM
HS695T_SKIN	3	SKCM
HS939T_SKIN	3	SKCM
IPC298_SKIN	3	SKCM
SKMEL31_SKIN	3	SKCM
WM115_SKIN	3	SKCM
GSU_STOMACH	3	STAD
SNU520_STOMACH	3	STAD
SNU5_STOMACH	3	STAD
AN3CA_ENDOMETRIUM	3	UCEC
P12ICHIKAWA_HAEMATOPOIETIC_AND_LYMPHOID_TISSUE	4	ALL	194
PEER_HAEMATOPOIETIC_AND_LYMPHOID_TISSUE	4	ALL
RPMI8402_HAEMATOPOIETIC_AND_LYMPHOID_TISSUE	4	ALL
CAL29_URINARY_TRACT	4	BLCA
RT4_URINARY_TRACT	4	BLCA
SCABER_URINARY_TRACT	4	BLCA
SW1710_URINARY_TRACT	4	BLCA
SW780_URINARY_TRACT	4	BLCA
AU565_BREAST	4	BRCA
BT20_BREAST	4	BRCA
BT549_BREAST	4	BRCA
EFM19_BREAST	4	BRCA
EVSAT_BREAST	4	BRCA
HCC1395_BREAST	4	BRCA
HCC1419_BREAST	4	BRCA
HCC1599_BREAST	4	BRCA
HCC2157_BREAST	4	BRCA
HMC18_BREAST	4	BRCA
MCF7_BREAST	4	BRCA
MDAMB231_BREAST	4	BRCA
MDAMB453_BREAST	4	BRCA
SKBR3_BREAST	4	BRCA
UACC812_BREAST	4	BRCA
UACC893_BREAST	4	BRCA
OUMS23_LARGE_INTESTINE	4	COAD/READ
SW1116_LARGE_INTESTINE	4	COAD/READ
T84_LARGE_INTESTINE	4	COAD/READ
REC1_HAEMATOPOIETIC_AND_LYMPHOID_TISSUE	4	DLBC
KYSE180_OESOPHAGUS	4	ESCA
KYSE270_OESOPHAGUS	4	ESCA
KYSE410_OESOPHAGUS	4	ESCA
KYSE510_OESOPHAGUS	4	ESCA
OE21_OESOPHAGUS	4	ESCA
TT_OESOPHAGUS	4	ESCA
A172_CENTRAL_NERVOUS_SYSTEM	4	GBM
BECKER_CENTRAL_NERVOUS_SYSTEM	4	GBM
GB1_CENTRAL_NERVOUS_SYSTEM	4	GBM
KS1_CENTRAL_NERVOUS_SYSTEM	4	GBM
LN18_CENTRAL_NERVOUS_SYSTEM	4	GBM
SNB75_CENTRAL_NERVOUS_SYSTEM	4	GBM
SNU1105_CENTRAL_NERVOUS_SYSTEM	4	GBM
U118MG_CENTRAL_NERVOUS_SYSTEM	4	GBM
U251MG_CENTRAL_NERVOUS_SYSTEM	4	GBM
YKG1_CENTRAL_NERVOUS_SYSTEM	4	GBM
BICR16_UPPER_AERODIGESTIVE_TRACT	4	HNSC
BICR18_UPPER_AERODIGESTIVE_TRACT	4	HNSC
BICR6_UPPER_AERODIGESTIVE_TRACT	4	HNSC
PECAPJ15_UPPER_AERODIGESTIVE_TRACT	4	HNSC
YD15_SALIVARY_GLAND	4	HNSC
YD38_UPPER_AERODIGESTIVE_TRACT	4	HNSC
HK2_KIDNEY	4	KIRC
KMRC2_KIDNEY	4	KIRC
RCC10RGB_KIDNEY	4	KIRC
RCC4_KIDNEY	4	KIRC
SKRC31_KIDNEY	4	KIRC
SLR24_KIDNEY	4	KIRC
SLR26_KIDNEY	4	KIRC
TUHR10TKB_KIDNEY	4	KIRC
TUHR14TKB_KIDNEY	4	KIRC
UMRC2_KIDNEY	4	KIRC
UMRC6_KIDNEY	4	KIRC
UOK101_KIDNEY	4	KIRC
VMRCRCZ_KIDNEY	4	KIRC
HEL9217_HAEMATOPOIETIC_AND_LYMPHOID_TISSUE	4	LAML
HEL_HAEMATOPOIETIC_AND_LYMPHOID_TISSUE	4	LAML
PL21_HAEMATOPOIETIC_AND_LYMPHOID_TISSUE	4	LAML
COLO775_HAEMATOPOIETIC_AND_LYMPHOID_TISSUE	4	LCML
KYO1_HAEMATOPOIETIC_AND_LYMPHOID_TISSUE	4	LCML
GAMG_CENTRAL_NERVOUS_SYSTEM	4	LGG
HS683_CENTRAL_NERVOUS_SYSTEM	4	LGG
KALS1_CENTRAL_NERVOUS_SYSTEM	4	LGG
KNS42_CENTRAL_NERVOUS_SYSTEM	4	LGG
MOGGCCM_CENTRAL_NERVOUS_SYSTEM	4	LGG
MOGGUVW_CENTRAL_NERVOUS_SYSTEM	4	LGG
SNB19_CENTRAL_NERVOUS_SYSTEM	4	LGG
SW1783_CENTRAL_NERVOUS_SYSTEM	4	LGG
HEP3B217_LIVER	4	LIHC
HLF_LIVER	4	LIHC
JHH7_LIVER	4	LIHC
LI7_LIVER	4	LIHC
PLCPRF5_LIVER	4	LIHC
SKHEP1_LIVER	4	LIHC
SNU398_LIVER	4	LIHC
SNU475_LIVER	4	LIHC
SNU878_LIVER	4	LIHC
CALU3_LUNG	4	LUAD
EKVX_LUNG	4	LUAD
HCC2279_LUNG	4	LUAD
HCC44_LUNG	4	LUAD
HCC827_LUNG	4	LUAD
NCIH1395_LUNG	4	LUAD
NCIH1623_LUNG	4	LUAD
NCIH1693_LUNG	4	LUAD
NCIH2023_LUNG	4	LUAD
NCIH2342_LUNG	4	LUAD
NCIH2347_LUNG	4	LUAD
NCIH2405_LUNG	4	LUAD
NCIH650_LUNG	4	LUAD
RERFLCAD1_LUNG	4	LUAD
RERFLCAD2_LUNG	4	LUAD
RERFLCKJ_LUNG	4	LUAD
CALU1_LUNG	4	LUSC
EPLC272H_LUNG	4	LUSC
LC1F_LUNG	4	LUSC
LK2_LUNG	4	LUSC
NCIH2170_LUNG	4	LUSC
SKMES1_LUNG	4	LUSC
SW900_LUNG	4	LUSC
DAOY_CENTRAL_NERVOUS_SYSTEM	4	MB
ONS76_CENTRAL_NERVOUS_SYSTEM	4	MB
ACCMESO1_PLEURA	4	MESO
NCIH2452_PLEURA	4	MESO
NCIH28_PLEURA	4	MESO
JJN3_HAEMATOPOIETIC_AND_LYMPHOID_TISSUE	4	MM
KARPAS620_HAEMATOPOIETIC_AND_LYMPHOID_TISSUE	4	MM
KMS11_HAEMATOPOIETIC_AND_LYMPHOID_TISSUE	4	MM
KMS12BM_HAEMATOPOIETIC_AND_LYMPHOID_TISSUE	4	MM
KMS21BM_HAEMATOPOIETIC_AND_LYMPHOID_TISSUE	4	MM
KMS34_HAEMATOPOIETIC_AND_LYMPHOID_TISSUE	4	MM
LP1_HAEMATOPOIETIC_AND_LYMPHOID_TISSUE	4	MM
RPMI8226_HAEMATOPOIETIC_AND_LYMPHOID_TISSUE	4	MM
SKNDZ_AUTONOMIC_GANGLIA	4	NB
59M_OVARY	4	OV
CAOV3_OVARY	4	OV
COV318_OVARY	4	OV
COV504_OVARY	4	OV
COV644_OVARY	4	OV
EFO21_OVARY	4	OV
EFO27_OVARY	4	OV
FUOV1_OVARY	4	OV
JHOC5_OVARY	4	OV
MCAS_OVARY	4	OV
OAW42_OVARY	4	OV
OC314_OVARY	4	OV
OC316_OVARY	4	OV
OV7_OVARY	4	OV
OVSAHO_OVARY	4	OV
KP2_PANCREAS	4	PAAD
MIAPACA2_PANCREAS	4	PAAD
PANC0403_PANCREAS	4	PAAD
PANC1_PANCREAS	4	PAAD
PATU8902_PANCREAS	4	PAAD
PSN1_PANCREAS	4	PAAD
SNU213_PANCREAS	4	PAAD
SNU410_PANCREAS	4	PAAD
SW1990_PANCREAS	4	PAAD
DU145_PROSTATE	4	PRAD
CAL78_BONE	4	SARC
GCT_SOFT_TISSUE	4	SARC
HS729_SOFT_TISSUE	4	SARC
MG63_BONE	4	SARC
RH30_SOFT_TISSUE	4	SARC
SJSA1_BONE	4	SARC
CORL24_LUNG	4	SCLC
DMS114_LUNG	4	SCLC
DMS153_LUNG	4	SCLC
DMS273_LUNG	4	SCLC
HCC33_LUNG	4	SCLC
NCIH1618_LUNG	4	SCLC
NCIH2029_LUNG	4	SCLC
NCIH2081_LUNG	4	SCLC
NCIH2171_LUNG	4	SCLC
NCIH510_LUNG	4	SCLC
NCIH82_LUNG	4	SCLC
NCIH841_LUNG	4	SCLC
SBC5_LUNG	4	SCLC
SHP77_LUNG	4	SCLC
SW1271_LUNG	4	SCLC
A375_SKIN	4	SKCM
COLO783_SKIN	4	SKCM
HS852T_SKIN	4	SKCM
HS944T_SKIN	4	SKCM
IGR37_SKIN	4	SKCM
K029AX_SKIN	4	SKCM
MEWO_SKIN	4	SKCM
SKMEL1_SKIN	4	SKCM
SKMEL2_SKIN	4	SKCM
SKMEL30_SKIN	4	SKCM
UACC257_SKIN	4	SKCM
UACC62_SKIN	4	SKCM
GSS_STOMACH	4	STAD
MKN1_STOMACH	4	STAD
MKN45_STOMACH	4	STAD
SH10TC_STOMACH	4	STAD
SNU16_STOMACH	4	STAD
8505C_THYROID	4	THCA
FTC133_THYROID	4	THCA
SW579_THYROID	4	THCA
HEC108_ENDOMETRIUM	4	UCEC
HEC1B_ENDOMETRIUM	4	UCEC
HEC6_ENDOMETRIUM	4	UCEC
JHUEM3_ENDOMETRIUM	4	UCEC
KLE_ENDOMETRIUM	4	UCEC
SNU685_ENDOMETRIUM	4	UCEC
639V_URINARY_TRACT	5	BLCA	100
HT1376_URINARY_TRACT	5	BLCA
UMUC1_URINARY_TRACT	5	BLCA
UMUC3_URINARY_TRACT	5	BLCA
HCC1569_BREAST	5	BRCA
HCC38_BREAST	5	BRCA
HS578T_BREAST	5	BRCA
JIMT1_BREAST	5	BRCA
MDAMB415_BREAST	5	BRCA
CL14_LARGE_INTESTINE	5	COAD/READ
HCC56_LARGE_INTESTINE	5	COAD/READ
NCIH508_LARGE_INTESTINE	5	COAD/READ
NCIH747_LARGE_INTESTINE	5	COAD/READ
RCM1_LARGE_INTESTINE	5	COAD/READ
SNU1033_LARGE_INTESTINE	5	COAD/READ
SNU283_LARGE_INTESTINE	5	COAD/READ
SNU503_LARGE_INTESTINE	5	COAD/READ
SNUC1_LARGE_INTESTINE	5	COAD/READ
SW1417_LARGE_INTESTINE	5	COAD/READ
SW1463_LARGE_INTESTINE	5	COAD/READ
SW403_LARGE_INTESTINE	5	COAD/READ
U937_HAEMATOPOIETIC_AND_LYMPHOID_TISSUE	5	DLBC
COLO680N_OESOPHAGUS	5	ESCA
JHESOAD1_OESOPHAGUS	5	ESCA
KYSE520_OESOPHAGUS	5	ESCA
KYSE70_OESOPHAGUS	5	ESCA
TE14_OESOPHAGUS	5	ESCA
TE15_OESOPHAGUS	5	ESCA
TE8_OESOPHAGUS	5	ESCA
CAS1_CENTRAL_NERVOUS_SYSTEM	5	GBM
DBTRG05MG_CENTRAL_NERVOUS_SYSTEM	5	GBM
GMS10_CENTRAL_NERVOUS_SYSTEM	5	GBM
KG1C_CENTRAL_NERVOUS_SYSTEM	5	GBM
LN229_CENTRAL_NERVOUS_SYSTEM	5	GBM
SF268_CENTRAL_NERVOUS_SYSTEM	5	GBM
T98G_CENTRAL_NERVOUS_SYSTEM	5	GBM
A253_SALIVARY_GLAND	5	HNSC
BHY_UPPER_AERODIGESTIVE_TRACT	5	HNSC
HN_UPPER_AERODIGESTIVE_TRACT	5	HNSC
HSC2_UPPER_AERODIGESTIVE_TRACT	5	HNSC
HSC4_UPPER_AERODIGESTIVE_TRACT	5	HNSC
SCC4_UPPER_AERODIGESTIVE_TRACT	5	HNSC
SNU1076_UPPER_AERODIGESTIVE_TRACT	5	HNSC
SNU899_UPPER_AERODIGESTIVE_TRACT	5	HNSC
YD10B_UPPER_AERODIGESTIVE_TRACT	5	HNSC
BFTC909_KIDNEY	5	KIRC
OSRC2_KIDNEY	5	KIRC
HUH6_LIVER	5	LIHC
JHH1_LIVER	5	LIHC
JHH2_LIVER	5	LIHC
JHH6_LIVER	5	LIHC
SNU423_LIVER	5	LIHC
A549_LUNG	5	LUAD
HOP62_LUNG	5	LUAD
NCIH1563_LUNG	5	LUAD
NCIH1781_LUNG	5	LUAD
NCIH1838_LUNG	5	LUAD
NCIH1975_LUNG	5	LUAD
NCIH358_LUNG	5	LUAD
SW1573_LUNG	5	LUSC
HCC95_LUNG	5	LUSC
LUDLU1_LUNG	5	LUSC
RERFLCSQ1_LUNG	5	LUSC
AMO1_HAEMATOPOIETIC_AND_LYMPHOID_TISSUE	5	MM
EJM_HAEMATOPOIETIC_AND_LYMPHOID_TISSUE	5	MM
ES2_OVARY	5	OV
JHOM1_OVARY	5	OV
DANG_PANCREAS	5	PAAD
HUPT4_PANCREAS	5	PAAD
KLM1_PANCREAS	5	PAAD
PATU8988T_PANCREAS	5	PAAD
PK1_PANCREAS	5	PAAD
SU8686_PANCREAS	5	PAAD
OUMS27_BONE	5	SARC
RH18_SOFT_TISSUE	5	SARC
RKN_SOFT_TISSUE	5	SARC
COLO792_SKIN	5	SKCM
COLO800_SKIN	5	SKCM
COLO818_SKIN	5	SKCM
COLO829_SKIN	5	SKCM
COLO849_SKIN	5	SKCM
G361_SKIN	5	SKCM
GRM_SKIN	5	SKCM
HS936T_SKIN	5	SKCM
HT144_SKIN	5	SKCM
IGR39_SKIN	5	SKCM
MALME3M_SKIN	5	SKCM
MDAMB435S_SKIN	5	SKCM
MELHO_SKIN	5	SKCM
RPMI7951_SKIN	5	SKCM
SKMEL28_SKIN	5	SKCM
SKMEL3_SKIN	5	SKCM
SKMEL5_SKIN	5	SKCM
WM2664_SKIN	5	SKCM
WM983B_SKIN	5	SKCM
KATOIII_STOMACH	5	STAD
NUGC2_STOMACH	5	STAD
8305C_THYROID	5	THCA
TT2609C02_THYROID	5	THCA
TEN_ENDOMETRIUM	5	UCEC
BC3C_URINARY_TRACT	6	BLCA	29
TCCSUP_URINARY_TRACT	6	BLCA
BT483_BREAST	6	BRCA
HCC1143_BREAST	6	BRCA
KPL1_BREAST	6	BRCA
MDAMB175VII_BREAST	6	BRCA
MDAMB361_BREAST	6	BRCA
YMB1_BREAST	6	BRCA
ZR751_BREAST	6	BRCA
ZR7530_BREAST	6	BRCA
NCIH716_LARGE_INTESTINE	6	COAD/READ
ECGI10_OESOPHAGUS	6	ESCA
OE33_OESOPHAGUS	6	ESCA
TE10_OESOPHAGUS	6	ESCA
TE4_OESOPHAGUS	6	ESCA
TE5_OESOPHAGUS	6	ESCA
KNS60_CENTRAL_NERVOUS_SYSTEM	6	GBM
BICR31_UPPER_AERODIGESTIVE_TRACT	6	HNSC
CAKI1_KIDNEY	6	KIRC
CAKI2_KIDNEY	6	KIRC
SNU387_LIVER	6	LIHC
NCIH1437_LUNG	6	LUAD
NCIH1755_LUNG	6	LUAD
NCIH2030_LUNG	6	LUAD
NCIH520_LUNG	6	LUSC
MSTO211H_PLEURA	6	MESO
NB1_AUTONOMIC_GANGLIA	6	NB
PK45H_PANCREAS	6	PAAD
WM88_SKIN	6	SKCM
BFTC905_URINARY_TRACT	7	BLCA	69
HCC1428_BREAST	7	BRCA
HCC1500_BREAST	7	BRCA
MDAMB436_BREAST	7	BRCA
CCK81_LARGE_INTESTINE	7	COAD/READ
HT55_LARGE_INTESTINE	7	COAD/READ
SNU61_LARGE_INTESTINE	7	COAD/READ
SW837_LARGE_INTESTINE	7	COAD/READ
JEKO1_HAEMATOPOIETIC_AND_LYMPHOID_TISSUE	7	DLBC
KYSE140_OESOPHAGUS	7	ESCA
TE11_OESOPHAGUS	7	ESCA
TE9_OESOPHAGUS	7	ESCA
BICR22_UPPER_AERODIGESTIVE_TRACT	7	HNSC
CAL27_UPPER_AERODIGESTIVE_TRACT	7	HNSC
DETROIT562_UPPER_AERODIGESTIVE_TRACT	7	HNSC
FADU_UPPER_AERODIGESTIVE_TRACT	7	HNSC
HSC3_UPPER_AERODIGESTIVE_TRACT	7	HNSC
PECAPJ34CLONEC12_UPPER_AERODIGESTIVE_TRACT	7	HNSC
SCC25_UPPER_AERODIGESTIVE_TRACT	7	HNSC
786O_KIDNEY	7	KIRC
KMRC20_KIDNEY	7	KIRC
MOLM16_HAEMATOPOIETIC_AND_LYMPHOID_TISSUE	7	LAML
CALU6_LUNG	7	LUAD
CORL105_LUNG	7	LUAD
HCC1195_LUNG	7	LUAD
LXF289_LUNG	7	LUAD
NCIH1373_LUNG	7	LUAD
NCIH1435_LUNG	7	LUAD
NCIH1573_LUNG	7	LUAD
NCIH1651_LUNG	7	LUAD
NCIH2087_LUNG	7	LUAD
NCIH2291_LUNG	7	LUAD
NCIH441_LUNG	7	LUAD
EBC1_LUNG	7	LUSC
HARA_LUNG	7	LUSC
HCC15_LUNG	7	LUSC
KNS62_LUNG	7	LUSC
NCIH226_LUNG	7	LUSC
COV362_OVARY	7	OV
HEYA8_OVARY	7	OV
OVCAR4_OVARY	7	OV
OVCAR5_OVARY	7	OV
OVISE_OVARY	7	OV
OVKATE_OVARY	7	OV
OVMANA_OVARY	7	OV
RMUGS_OVARY	7	OV
CAPAN1_PANCREAS	7	PAAD
CAPAN2_PANCREAS	7	PAAD
CFPAC1_PANCREAS	7	PAAD
HPAC_PANCREAS	7	PAAD
HPAFII_PANCREAS	7	PAAD
HUPT3_PANCREAS	7	PAAD
KCIMOH1_PANCREAS	7	PAAD
PANC0203_PANCREAS	7	PAAD
PANC0213_PANCREAS	7	PAAD
PANC1005_PANCREAS	7	PAAD
PL45_PANCREAS	7	PAAD
SUIT2_PANCREAS	7	PAAD
T3M4_PANCREAS	7	PAAD
TCCPAN2_PANCREAS	7	PAAD
NCIH2286_LUNG	7	SCLC
CJM_SKIN	7	SKCM
BGC823_STOMACH	7	STAD
HGC27_STOMACH	7	STAD
KE39_STOMACH	7	STAD
NCIN87_STOMACH	7	STAD
RERFGC1B_STOMACH	7	STAD
ML1_THYROID	7	THCA
HEC59_ENDOMETRIUM	7	UCEC
KMBC2_URINARY_TRACT	8	BLCA	36
VMCUB1_URINARY_TRACT	8	BLCA
HCC1937_BREAST	8	BRCA
HCC202_BREAST	8	BRCA
HCC70_BREAST	8	BRCA
SW948_LARGE_INTESTINE	8	COAD/READ
OE19_OESOPHAGUS	8	ESCA
JHH5_LIVER	8	LIHC
NCIH854_LUNG	8	LUAD
SKLU1_LUNG	8	LUAD
JHOS2_OVARY	8	OV
SNU119_OVARY	8	OV
SNU8_OVARY	8	OV
NCIH660_PROSTATE	8	PRAD
COLO668_LUNG	8	SCLC
CORL279_LUNG	8	SCLC
CORL88_LUNG	8	SCLC
CORL95_LUNG	8	SCLC
DMS454_LUNG	8	SCLC
DMS53_LUNG	8	SCLC
DMS79_LUNG	8	SCLC
NCIH1092_LUNG	8	SCLC
NCIH1105_LUNG	8	SCLC
NCIH146_LUNG	8	SCLC
NCIH1836_LUNG	8	SCLC
NCIH1930_LUNG	8	SCLC
NCIH2141_LUNG	8	SCLC
NCIH2196_LUNG	8	SCLC
NCIH446_LUNG	8	SCLC
NCIH526_LUNG	8	SCLC
NCIH889_LUNG	8	SCLC
ECC10_STOMACH	8	STAD
GCIY_STOMACH	8	STAD
HUG1N_STOMACH	8	STAD
CGTHW1_THYROID	8	THCA
SNU1077_ENDOMETRIUM	8	UCEC
COLO320_LARGE_INTESTINE	9	COAD/READ	51
SW480_LARGE_INTESTINE	9	COAD/READ
A498_KIDNEY	9	KIRC
ACHN_KIDNEY	9	KIRC
CAL54_KIDNEY	9	KIRC
SLR21_KIDNEY	9	KIRC
SLR25_KIDNEY	9	KIRC
SNU349_KIDNEY	9	KIRC
UO31_KIDNEY	9	KIRC
SIGM5_HAEMATOPOIETIC_AND_LYMPHOID_TISSUE	9	LAML
C3A_LIVER	9	LIHC
HEPG2_LIVER	9	LIHC
HUH7_LIVER	9	LIHC
SNU182_LIVER	9	LIHC
SNU761_LIVER	9	LIHC
ABC1_LUNG	9	LUAD
HCC366_LUNG	9	LUAD
NCIH1568_LUNG	9	LUAD
NCIH1793_LUNG	9	LUAD
NCIH2009_LUNG	9	LUAD
NCIH2085_LUNG	9	LUAD
NCIH23_LUNG	9	LUAD
NCIH3255_LUNG	9	LUAD
NCIH522_LUNG	9	LUAD
VMRCLCD_LUNG	9	LUAD
NCIH1385_LUNG	9	LUSC
ISTMES1_PLEURA	9	MESO
KMS26_HAEMATOPOIETIC_AND_LYMPHOID_TISSUE	9	MM
MHHNB11_AUTONOMIC_GANGLIA	9	NB
CAOV4_OVARY	9	OV
SNU840_OVARY	9	OV
TOV112D_OVARY	9	OV
ASPC1_PANCREAS	9	PAAD
PANC0813_PANCREAS	9	PAAD
G402_SOFT_TISSUE	9	SARC
RD_SOFT_TISSUE	9	SARC
RH41_SOFT_TISSUE	9	SARC
NCIH1694_LUNG	9	SCLC
NCIH2227_LUNG	9	SCLC
CHL1_SKIN	9	SKCM
HMCB_SKIN	9	SKCM
SH4_SKIN	9	SKCM
WM793_SKIN	9	SKCM
MKN74_STOMACH	9	STAD
NUGC3_STOMACH	9	STAD
NUGC4_STOMACH	9	STAD
SNU668_STOMACH	9	STAD
SNU719_STOMACH	9	STAD
EFE184_ENDOMETRIUM	9	UCEC
HEC50B_ENDOMETRIUM	9	UCEC
JHUEM2_ENDOMETRIUM	9	UCEC
TE6_OESOPHAGUS	10	ESCA	25
EOL1_HAEMATOPOIETIC_AND_LYMPHOID_TISSUE	10	LAML
MOLM13_HAEMATOPOIETIC_AND_LYMPHOID_TISSUE	10	LAML
OCIM1_HAEMATOPOIETIC_AND_LYMPHOID_TISSUE	10	LAML
TF1_HAEMATOPOIETIC_AND_LYMPHOID_TISSUE	10	LAML
EM2_HAEMATOPOIETIC_AND_LYMPHOID_TISSUE	10	LCML
KCL22_HAEMATOPOIETIC_AND_LYMPHOID_TISSUE	10	LCML
KU812_HAEMATOPOIETIC_AND_LYMPHOID_TISSUE	10	LCML
LAMA84_HAEMATOPOIETIC_AND_LYMPHOID_TISSUE	10	LCML
MEG01_HAEMATOPOIETIC_AND_LYMPHOID_TISSUE	10	LCML
MOLM6_HAEMATOPOIETIC_AND_LYMPHOID_TISSUE	10	LCML
NCO2_HAEMATOPOIETIC_AND_LYMPHOID_TISSUE	10	LCML
LNZ308_CENTRAL_NERVOUS_SYSTEM	10	LGG
SF539_CENTRAL_NERVOUS_SYSTEM	10	LGG
SNU449_LIVER	10	LIHC
NCIH1355_LUNG	10	LUAD
MPP89_PLEURA	10	MESO
KPNSI9S_AUTONOMIC_GANGLIA	10	NB
COLO704_OVARY	10	OV
RMGI_OVARY	10	OV
NCIH196_LUNG	10	SCLC
NCIH2066_LUNG	10	SCLC
SNU620_STOMACH	10	STAD
FTC238_THYROID	10	THCA
COLO684_ENDOMETRIUM	10	UCEC
