# Supplementary material for: Exploring the classification of cancer cell lines from multiple omic views
Source: PeerJ. 2020 Aug 18;8:e9440. doi: 10.7717/peerj.9440 (PMC7441922; doi:10.7717/peerj.9440)
Supplement: File S1 [file peerj-08-9440-s012.xlsx]

## Sheet: KEGG_enrichmentmatrix
File S1: KEGG pathway and GO enrichment analyses of integrated multiple omics clustering.
KEGG down-regulated enrichment
	Cluster 1	Cluster 2	Cluster 3	Cluster 4	Cluster 5	Cluster 6	Cluster 7	Cluster 8	Cluster 9	Cluster 10	Cluster 11	Cluster 12	Cluster 13	Cluster 14	Cluster 15	Cluster 16	Cluster 17	Cluster 18
Colorectal cancer	2.33124	0	2.27224	0	2.16751	2.20557	2.85467	0	0	0	0	2.90421	0	2.50684	2.03706	2.89688	2.25889	0
Antigen processing and presentation	3.17061	0	0	0	0	3.04106	2.55659	2.96591	0	2.68511	0	3.83573	0	3.33609	0	2.60854	2.48016	0
Cellular senescence	2.82677	0	0	2.00167	0	3.07465	3.16547	0	0	2.4405	0	3.78788	0	2.56386	0	2.82431	3.05357	0
PI3K-Akt signaling pathway	2.77803	0	0	0	0	2.89097	3.32726	0	0	3.16214	0	2.75614	0	2.70738	0	3.38701	3.89312	0
Focal adhesion	3.64605	0	0	0	0	3.38204	3.14675	0	0	3.25395	0	3.20596	0	2.62399	0	3.18174	3.03235	0
Phagosome	3.47473	0	0	0	0	3.62636	3.36256	0	0	3.06996	0	3.96721	0	3.67032	0	2.96894	3.29067	0
B cell receptor signaling pathway	0	0	3.21134	0	2.8803	0	0	0	0	0	0	0	3.51172	0	0	0	0	2.69631
Asthma	2.05121	0	0	3.21621	0	0	0	3.10393	3.22583	2.09128	0	2.05782	0	2.13364	0	0	0	0
Chagas disease (American trypanosomiasis)	0	0	0	2.33038	0	0	0	2.16407	0	0	0	0	0	2.01959	0	0	2.2912	0
African trypanosomiasis	0	0	0	0	0	0	0	0	2.0123	2.52706	0	0	0	0	0	0	2.39746	0
Pertussis	0	0	0	0	0	0	0	0	0	2.14526	0	0	0	0	0	0	2.03847	0
p53 signaling pathway	0	0	0	0	0	0	2.21784	0	0	0	0	0	0	0	0	0	2.17089	0
Salmonella infection	0	0	0	0	0	0	0	0	0	0	0	0	0	0	0	0	2.3595	0
Human papillomavirus infection	2.08011	0	0	0	0	0	0	0	0	0	0	0	0	0	0	0	0	0
Natural killer cell mediated cytotoxicity	0	0	0	0	2.16751	0	0	0	0	0	0	0	0	0	0	0	0	0
ECM-receptor interaction	2.83136	0	0	0	0	2.71537	2.23246	0	0	2.89797	0	2.28308	0	0	0	2.29396	2.69858	0
Protein digestion and absorption	2.05554	0	0	0	0	0	2.0501	0	0	2.68511	0	0	0	0	0	2.09961	2.46761	0
Fluid shear stress and atherosclerosis	0	0	0	0	0	2.23149	0	0	0	0	0	2.40583	0	2.09062	0	2.39652	2.69858	0
Proteoglycans in cancer	0	0	0	0	0	2.11327	2.23246	0	0	0	0	2.71183	0	2.08728	0	2.30013	0	0
Bladder cancer	0	0	0	0	0	0	2.22355	0	0	0	0	2.26663	0	0	0	2.2746	0	0
Cytokine-cytokine receptor interaction	5	5	3.79365	5	3.09038	5	5	5	5	5	5	5	0	5	5	5	5	0
Viral myocarditis	5	5	0	3.87041	3.11192	5	4.47986	4.4284	3.92672	5	5	5	0	5	5	4.55731	4.51494	0
AGE-RAGE signaling pathway in diabetic complications	5	0	0	4.82863	0	5	4.47986	4.59087	4.26499	5	0	4.56736	0	4.91335	0	4.55731	5	0
Type I diabetes mellitus	4.25218	0	0	4.82863	0	3.38204	3.4286	4.68515	4.91673	5	0	4.30356	0	4.41503	2.01446	3.4536	4.22738	0
Graft-versus-host disease	5	0	0	5	0	4.21204	4.27812	5	5	5	0	5	0	5	2.04257	4.33547	5	0
Th17 cell differentiation	4.27039	0	0	5	0	3.51492	4.21788	5	5	5	0	4.30356	0	5	2.07475	4.29426	5	0
TNF signaling pathway	5	0	0	5	0	5	5	5	5	5	2.17782	5	0	5	3.49515	5	5	0
Hematopoietic cell lineage	5	0	0	5	2.05512	5	5	5	5	5	0	5	0	5	2.23931	5	5	0
Inflammatory bowel disease (IBD)	5	0	0	5	2.53751	4.90304	5	5	5	5	0	5	0	5	2.48585	5	5	0
Human T-cell leukemia virus 1 infection	4.00652	3.47369	0	5	2.8803	3.38204	3.93592	4.75218	4.26044	4.63137	3.28877	4.44357	0	4.33095	2.73186	3.98248	4.32671	0
Allograft rejection	3.81842	2.65251	0	4.42448	2.44302	3.62636	3.08681	4.26473	4.42578	3.9719	2.61836	3.93464	0	3.97617	2.69942	3.09841	3.03235	0
Rheumatoid arthritis	5	2.5866	0	5	2.11151	5	5	5	5	5	2.54538	5	0	5	2.3354	5	5	0
NOD-like receptor signaling pathway	5	2.24858	0	4.51566	0	5	4.89976	4.75218	3.61674	5	2.20179	5	0	4.91335	2.56679	5	5	0
Cell adhesion molecules (CAMs)	3.10136	4.24212	0	3.33495	2.05512	2.91881	2.57024	2.58344	3.3761	3.6593	2.62501	3.08664	0	3.78609	2.65242	2.63464	2.91672	0
Autoimmune thyroid disease	3.01228	2.16014	0	3.51902	2.11151	2.90384	2.31853	3.34513	3.54384	3.06996	2.17782	3.00429	0	3.1228	2.25694	2.37436	2.29455	0
Hippo signaling pathway - multiple species	2.97705	0	0	2.44937	0	2.89097	2.91473	3.26077	0	3.03486	0	2.95747	0	3.10089	0	2.94092	2.8863	0
MAPK signaling pathway	2.27936	0	0	2.72247	0	2.43463	3.25922	3.29123	0	2.73104	0	2.66301	0	2.89478	0	3.31247	3.513	0
Amoebiasis	3.45997	0	0	2.92205	0	2.79558	2.85753	2.74705	2.34319	4.07744	0	2.91017	0	3.10089	0	2.9026	3.8791	0
NF-kappa B signaling pathway	2.84638	0	0	3.48575	0	3.20725	2.81075	3.29123	2.29666	4.60232	0	2.86149	0	2.50684	0	2.85646	4.34021	0
Kaposi sarcoma-associated herpesvirus infection	3.51704	0	0	2.44937	0	2.90886	3.02538	2.23015	2.48568	2.74632	0	3.98142	0	2.88987	0	3.06794	2.90087	0
Complement and coagulation cascades	2.35689	0	0	3.51902	0	2.81404	2.86805	3.3239	2.26113	3.01083	0	2.9195	0	3.10089	2.04257	2.90941	2.79603	0
Hippo signaling pathway	3.77863	0	0	3.10269	0	3.51129	4.15659	3.36714	3.16606	3.94048	0	4.30356	0	3.10089	2.54625	3.71818	4.54957	0
Epstein-Barr virus infection	3.60948	2.06908	0	2.61534	0	3.38204	3.45104	2.3932	2.2273	4.15682	2.06464	4.05745	0	3.83381	2.3354	3.50841	3.8791	0
Legionellosis	3.47473	2.06908	0	4.03504	0	3.33064	3.36256	3.85611	3.34829	4.21714	2.07583	3.49699	0	3.61992	2.15091	3.39579	4.05079	0
Leishmaniasis	2.66354	0	0	3.8095	0	0	2.0501	3.60814	4.50906	3.24687	0	2.66639	0	2.8076	0	2.09961	2.5095	0
Intestinal immune network for IgA production	3.19711	0	0	4.49364	2.16751	3.07465	2.51656	4.31689	5	3.24687	0	3.20596	0	3.33609	0	2.56138	2.45934	0
Staphylococcus aureus infection	3.10136	0	0	4.38123	0	2.43463	2.51742	4.15145	3.77414	3.15806	0	3.08664	0	3.81779	0	2.57241	2.45445	0
Th1 and Th2 cell differentiation	2.71042	0	0	4.49364	0	2.01996	2.12746	3.64523	3.92672	2.75144	0	2.71183	0	2.86813	0	2.1774	2.07173	0
Viral protein interaction with cytokine and cytokine receptor	2.97705	0	2.89223	4.21911	2.5381	3.33064	3.93592	3.99003	3.628	3.04115	0	2.45567	0	3.1228	0	3.98248	4.48039	0
Influenza A	3.85412	0	0	4.82863	0	3.27138	3.36256	4.59087	4.41515	4.03597	0	3.96721	0	4.13795	0	3.39579	3.77504	0
Tuberculosis	3.64605	0	0	3.55997	0	3.77629	3.49684	4.75218	4.64016	4.21714	0	4.12721	0	3.42325	0	3.18174	3.51085	0
IL-17 signaling pathway	4.25218	0	0	3.8095	0	3.47215	3.09881	3.59756	2.5741	3.20985	0	4.30356	0	3.33609	0	3.12358	3.59611	0
Malaria	3.80768	0	0	3.65982	0	4.32512	3.71754	3.49771	2.92489	3.9581	0	3.91574	0	3.97617	0	3.74137	4.475	0
KEGG up-regulated enrichment
	Cluster 1	Cluster 2	Cluster 3	Cluster 4	Cluster 5	Cluster 6	Cluster 7	Cluster 8	Cluster 9	Cluster 10	Cluster 11	Cluster 12	Cluster 13	Cluster 14	Cluster 15	Cluster 16	Cluster 17	Cluster 18
Dopaminergic synapse	5	4.96251	3.93709	4.29826	4.16763	5	5	4.45914	4.79126	5	5	4.22291	2.43141	5	5	5	5	2.56497
Insulin secretion	4.42926	4.96251	5	4.11201	5	4.5157	4.45989	4.46339	5	4.25413	5	4.01107	0	4.41222	5	4.539	4.41223	0
GABAergic synapse	5	4.95774	4.55026	4.38989	5	5	5	4.17896	4.41503	5	5	4.01107	0	4.83396	5	5	5	0
Glutamatergic synapse	5	4.60442	4.49752	4.06745	5	5	5	4.46339	5	5	4.74174	4.19402	0	5	5	5	5	0
Circadian entrainment	5	3.27322	3.0363	3.71661	3.36266	5	5	4.3705	4.61246	5	3.37815	3.67645	0	4.91742	4.00286	5	5	0
Morphine addiction	4.27583	3.39519	3.20111	3.98514	3.47904	4.86165	4.23288	4.12703	4.37349	5	3.5016	2.30642	0	4.2008	3.69729	4.29179	4.14808	0
Neuroactive ligand-receptor interaction	4.42926	0	0	4.38989	0	5	5	4.45914	4.3046	5	2.22226	4.01107	0	4.41222	2.54146	5	5	0
Retrograde endocannabinoid signaling	3.44854	2.31772	0	2.86358	2.61387	3.48679	3.47499	2.513	2.76717	3.63512	2.42208	0	0	3.02204	3.47014	3.55913	3.88323	0
Nicotine addiction	2.68306	2.16767	0	2.13936	2.67298	3.48679	4.23288	2.30397	3.07769	4.04875	2.22673	2.45767	0	3.41022	2.08016	4.29179	4.99097	0
Aldosterone synthesis and secretion	3.33265	2.04468	0	2.53193	0	2.81355	2.79119	2.55448	2.31227	3.13258	2.1602	2.10224	0	2.84709	3.47014	2.85603	2.70117	0
cAMP signaling pathway	2.36414	0	0	3.24729	0	3.22534	3.57531	3.87134	3.22135	4.56281	0	2.8719	0	4.03835	2.76117	3.67527	3.93158	0
Taste transduction	0	0	0	0	0	2.36098	2.38992	2.18088	0	2.72861	2.0161	0	0	2.36435	0	2.38879	2.2912	0
ECM-receptor interaction	0	0	0	0	0	2.16282	2.7004	2.50669	0	2.01601	0	0	0	2.16595	0	2.19977	0	0
Oxytocin signaling pathway	0	0	0	0	0	0	0	0	0	2.16346	0	0	0	0	0	0	0	0
Long-term depression	0	0	0	0	0	0	0	0	0	2.11273	0	0	0	0	0	0	0	0
Maturity onset diabetes of the young	0	0	0	0	0	0	0	2.50669	0	2.19848	0	0	0	0	0	0	0	0
Renin secretion	0	0	0	0	0	0	0	2.18088	0	0	0	0	0	0	0	0	0	0
Axon guidance	2.0405	0	0	0	0	0	0	0	0	0	0	0	0	2.12038	0	0	0	0
Adrenergic signaling in cardiomyocytes	0	0	0	0	0	0	0	0	0	0	0	0	0	0	2.49163	0	0	0
Synaptic vesicle cycle	0	0	0	0	0	0	0	0	0	0	0	0	0	0	2.45793	0	0	0
Amphetamine addiction	0	0	0	0	0	2.36285	2.96047	0	0	2.78815	0	2.16672	0	3.02053	2.76117	3.01944	2.84561	0
Cocaine addiction	2.76525	0	0	0	0	4.23554	3.47922	2.47307	2.57911	3.36688	0	3.98287	0	3.43137	3.02173	3.55913	2.71805	0
Type II diabetes mellitus	2.30328	0	0	0	0	2.36098	2.38992	2.5368	2.74537	2.19848	0	2.16475	0	2.36435	3.92736	2.38879	2.2912	0
Cell adhesion molecules (CAMs)	0	2.31772	3.59454	0	3.19386	3.01325	2.58115	0	0	2.75821	2.42208	0	2.61483	3.02204	2.49418	0	3.35213	2.50844
Cholinergic synapse	4.32576	3.29322	3.89981	2.53193	3.47904	3.74902	2.75754	2.55448	2.81711	3.51595	3.40628	3.53462	0	3.21674	4.00286	2.82521	2.66276	0
Serotonergic synapse	3.67525	2.12068	2.5096	0	2.21106	3.69494	3.16537	0	2.31227	3.45587	2.22226	2.39554	0	3.16328	3.47014	3.23851	2.60881	0

## Sheet: GO_BP_enrichmentmatrix
File S1: KEGG pathway and GO enrichment analyses of integrated multiple omics clustering.
GO BP down-regulated enrichment
	Cluster 1	Cluster 2	Cluster 3	Cluster 4	Cluster 5	Cluster 6	Cluster 7	Cluster 8	Cluster 9	Cluster 10	Cluster 11	Cluster 12	Cluster 13	Cluster 14	Cluster 15	Cluster 16	Cluster 17	Cluster 18
leukocyte mediated cytotoxicity	2.5545	2.44075	2.14154	0	2.39492	0	0	0	0	2.06336	2.39214	2.02469	0	2.11267	2.34716	2.05854	0	0
immunoglobulin production	0	2.61921	2.8718	2.06317	2.96085	0	0	0	0	0	2.56889	0	0	0	2.23877	0	0	0
regulation of B cell proliferation	0	2.63984	2.85124	0	2.35092	0	0	0	0	0	2.61017	0	0	0	2.08274	0	0	0
natural killer cell activation	2.52278	2.12077	0	0	0	0	0	0	0	0	2.08803	0	0	2.04165	0	0	0	0
B cell proliferation	0	2.03371	2.31132	0	0	0	0	0	0	0	2.00126	0	0	0	2.01926	0	0	0
isotype switching	0	2.17356	2.13318	0	0	0	0	0	0	0	2.14245	0	0	0	0	0	0	0
somatic recombination of immunoglobulin genes involved in immune response	0	2.17356	2.13318	0	0	0	0	0	0	0	2.14245	0	0	0	0	0	0	0
somatic diversification of immunoglobulins involved in immune response	0	2.17356	2.13318	0	0	0	0	0	0	0	2.14245	0	0	0	0	0	0	0
somatic recombination of immunoglobulin gene segments	0	2.10146	2.07022	0	0	0	0	0	0	0	2.07569	0	0	0	0	0	0	0
negative regulation of DNA binding	0	2.04044	2.00912	0	0	0	0	0	0	0	2.01135	0	0	0	0	0	0	0
positive regulation of cold-induced thermogenesis	0	2.59788	2.23922	0	0	0	0	0	0	0	2.56026	0	0	0	0	0	0	0
positive regulation of B cell proliferation	0	2.36305	2.26744	0	0	0	0	0	0	0	2.32473	0	0	0	0	0	0	0
cell killing	0	2.31799	0	0	0	0	0	0	0	0	2.27509	0	0	0	2.03588	0	0	0
metanephric tubule development	0	2.0717	0	0	0	0	0	0	0	0	2.05456	0	0	0	0	0	0	0
metanephric nephron epithelium development	0	2.0717	0	0	0	0	0	0	0	0	2.05456	0	0	0	0	0	0	0
regulation of B cell mediated immunity	0	2.05876	0	0	0	0	0	0	0	0	2.0345	0	0	0	0	0	0	0
regulation of immunoglobulin mediated immune response	0	2.05876	0	0	0	0	0	0	0	0	2.0345	0	0	0	0	0	0	0
plasma membrane organization	0	2.1571	0	0	0	0	0	0	0	0	2.12211	0	0	0	0	0	0	0
tyrosine phosphorylation of STAT protein	0	2.1571	0	0	0	0	0	0	0	0	2.12211	0	0	0	0	0	0	0
regulation of tyrosine phosphorylation of STAT protein	0	2.20087	0	0	0	0	0	0	0	0	2.16882	0	0	0	0	0	0	0
transport of virus	0	2.20087	0	0	0	0	0	0	0	0	2.17874	0	0	0	0	0	0	0
metanephric nephron tubule development	0	2.20087	0	0	0	0	0	0	0	0	2.17874	0	0	0	0	0	0	0
cell-cell adhesion via plasma-membrane adhesion molecules	0	2.71636	0	0	0	0	0	0	0	0	0	0	0	0	2.11187	0	0	0
T cell costimulation	0	2.01619	0	0	0	0	0	0	0	0	0	0	0	0	0	0	0	0
immunoglobulin production involved in immunoglobulin mediated immune response	0	2.01619	0	0	0	0	0	0	0	0	0	0	0	0	0	0	0	0
positive regulation of B cell mediated immunity	0	2.42951	0	0	0	2.14088	0	0	0	0	2.3908	0	0	0	0	0	0	0
positive regulation of immunoglobulin mediated immune response	0	2.42951	0	0	0	2.14088	0	0	0	0	2.3908	0	0	0	0	0	0	0
regulation of immunoglobulin secretion	0	2.30901	0	0	2.63623	2.46215	0	0	0	0	2.27929	0	0	0	0	0	0	0
immunoglobulin secretion	0	2.15713	0	0	2.48266	2.25864	0	0	0	0	2.13507	0	0	0	0	0	0	0
regulation of B cell activation	0	2.05544	2.14154	0	0	2.28398	0	0	0	2.02755	2.53817	0	0	0	0	0	0	0
defense response to protozoan	0	2.20087	2.91459	0	2.53255	2.31729	0	0	0	0	2.17874	0	0	0	0	0	0	0
response to protozoan	0	2.15713	2.87663	0	2.48266	2.25864	0	0	0	0	2.13507	0	0	0	0	0	0	0
lung morphogenesis	0	2.10146	2.07022	0	0	2.32712	0	0	0	0	2.07569	2.38459	0	0	0	0	2.32076	0
B cell activation involved in immune response	0	2.35592	0	2.59598	0	2.81883	0	0	0	0	2.31198	2.28497	0	0	0	0	0	0
protein localization to plasma membrane	2.31911	0	0	0	0	2.15734	2.1964	0	0	0	0	0	0	0	0	0	0	0
response to reactive oxygen species	2.21343	0	0	0	0	0	2.10302	0	0	0	0	0	0	0	0	2.61518	0	0
regulation of stress-activated MAPK cascade	2.83248	0	0	0	0	0	0	0	0	2.44205	0	0	0	0	0	2.07875	2.25422	0
regulation of stress-activated protein kinase signaling cascade	2.80577	0	0	0	0	0	0	0	0	2.41242	0	0	0	0	0	2.05161	2.22846	0
reactive oxygen species biosynthetic process	2.32775	0	0	0	0	0	0	0	0	2.85219	0	0	0	0	0	0	2.69468	0
nucleotide-binding oligomerization domain containing signaling pathway	2.33048	0	0	0	0	0	0	0	0	3.12871	0	0	0	0	0	0	2.25944	0
nucleotide-binding domain, leucine rich repeat containing receptor signaling pathway	2.28522	0	0	0	0	0	0	0	0	3.06892	0	0	0	0	0	0	2.21722	0
cytoplasmic pattern recognition receptor signaling pathway	2.08051	0	0	0	0	0	0	0	0	2.70799	0	0	0	0	0	0	2.0051	0
positive regulation of stress-activated MAPK cascade	2.20195	0	0	0	0	0	0	0	0	2.20654	0	0	0	0	0	0	2.05693	0
positive regulation of stress-activated protein kinase signaling cascade	2.18677	0	0	0	0	0	0	0	0	2.19242	0	0	0	0	0	0	2.0435	0
regulation of JNK cascade	2.8354	0	0	2.01143	0	0	0	0	0	2.41311	0	0	0	0	0	2.01436	0	0
toll-like receptor 3 signaling pathway	2.44152	0	0	0	0	0	0	0	0	2.45761	0	0	0	2.46927	0	0	0	0
pattern recognition receptor signaling pathway	2.08141	0	0	0	0	0	0	0	0	2.0915	0	0	0	0	0	0	0	0
T cell mediated cytotoxicity	2.40917	0	0	0	0	0	0	0	0	0	0	0	0	0	0	0	0	0
regulation of protein localization to plasma membrane	2.31579	0	0	0	0	0	0	0	0	0	0	0	0	0	0	0	0	0
regulation of leukocyte mediated cytotoxicity	2.20148	0	0	0	0	0	0	0	0	0	0	0	0	0	0	0	0	0
regulation of protein localization to membrane	2.11594	0	0	0	0	0	0	0	0	0	0	0	0	0	0	0	0	0
negative regulation of cell development	2.04338	0	0	0	0	0	0	0	0	0	0	0	0	0	0	0	0	0
negative regulation of antigen receptor-mediated signaling pathway	2.07449	0	0	0	0	0	0	0	0	0	0	0	0	0	0	0	0	0
susceptibility to natural killer cell mediated cytotoxicity	2.07449	0	0	0	0	0	0	0	0	0	0	0	0	0	0	0	0	0
natural killer cell mediated cytotoxicity	2.13897	0	2.8652	0	3.40173	0	0	0	0	0	0	0	0	0	0	0	0	2.19058
natural killer cell mediated immunity	2.02315	0	2.78626	0	3.29054	0	0	0	0	0	0	0	0	0	0	0	0	2.16551
secretion by tissue	0	0	0	0	0	0	0	0	0	0	0	0	2.12553	0	0	0	0	2.52854
mucus secretion	0	0	0	0	0	0	0	0	0	0	0	0	3.04314	0	0	0	0	3.23349
positive regulation of JNK cascade	2.30178	0	0	2.21115	0	0	0	2.12378	2.16781	2.3115	0	0	0	0	0	0	2.16391	0
negative regulation of muscle tissue development	0	0	0	2.38195	0	0	0	2.31496	2.32623	2.15414	0	0	0	0	0	0	2.05693	0
negative regulation of striated muscle tissue development	0	0	0	2.44218	0	0	0	2.38007	2.38274	2.21423	0	0	0	0	0	0	2.11994	0
negative regulation of muscle organ development	0	0	0	2.40952	0	0	0	2.35107	2.35362	2.18776	0	0	0	0	0	0	2.08508	0
positive regulation of reactive oxygen species biosynthetic process	0	0	0	0	0	0	0	0	2.41108	2.2506	0	0	0	0	0	0	2.14592	0
prostate gland epithelium morphogenesis	0	0	0	0	0	0	0	2.13268	2.93386	2.03905	0	2.00793	0	0	0	0	2.76169	0
prostate gland morphogenesis	0	0	0	0	0	0	0	2.03661	2.81663	0	0	0	0	0	0	0	2.62969	0
activation of cysteine-type endopeptidase activity involved in apoptotic process	0	0	0	2.19868	0	0	0	2.12406	2.15825	0	0	0	0	0	2.72118	0	0	0
T cell receptor signaling pathway	2.1267	0	0	2.51437	0	0	0	2.41271	2.02774	0	0	0	0	0	0	0	0	0
negative regulation of response to biotic stimulus	2.01197	0	0	2.21057	0	0	0	2.15043	2.16781	0	0	0	0	0	0	0	0	0
negative regulation of epithelial cell apoptotic process	0	0	0	2.83734	0	0	0	2.78579	2.76826	0	0	0	0	0	0	0	0	0
substrate adhesion-dependent cell spreading	0	0	0	2.78487	0	0	0	2.71809	2.71877	0	0	0	0	0	0	0	0	0
negative regulation of pathway-restricted SMAD protein phosphorylation	0	0	0	2.18539	0	0	0	2.14516	2.14717	0	0	0	0	0	0	0	0	0
outflow tract septum morphogenesis	0	0	0	2.13456	0	0	0	2.08618	2.09865	0	0	0	0	0	0	0	0	0
SMAD protein complex assembly	0	0	0	2.10251	0	0	0	2.06401	2.06905	0	0	0	0	0	0	0	0	0
outflow tract morphogenesis	0	0	0	0	0	0	0	0	2.374	0	0	0	0	0	0	0	0	0
cardiac muscle cell myoblast differentiation	0	0	0	0	0	0	0	0	2.22313	0	0	0	0	0	0	0	0	0
regulation of cellular extravasation	0	0	0	0	0	0	0	0	2.28347	0	0	0	0	0	0	0	0	0
regulation of morphogenesis of an epithelium	0	0	0	0	0	0	0	0	2.26866	0	0	0	0	0	0	0	0	0
ventricular septum morphogenesis	0	0	0	0	0	0	0	0	2.11646	0	0	0	0	0	0	0	0	0
tube closure	0	0	0	0	0	0	0	0	2.1273	0	0	0	0	0	0	0	0	0
neural tube closure	0	0	0	0	0	0	0	0	2.14717	0	0	0	0	0	0	0	0	0
muscle organ morphogenesis	0	0	0	0	0	0	0	0	2.15825	0	0	0	0	0	0	0	0	0
regulation of cardiocyte differentiation	0	0	0	0	0	0	0	0	2.16781	0	0	0	0	0	0	0	0	0
regulation of osteoclast differentiation	0	0	0	0	0	0	0	0	2.16781	0	0	0	0	0	0	0	0	0
positive regulation of cellular extravasation	0	0	0	0	0	0	0	0	2.06905	0	0	0	0	0	0	0	0	0
primary neural tube formation	0	0	0	0	0	0	0	0	2.00515	0	0	0	0	0	0	0	0	0
tube formation	0	0	0	2.13937	0	0	0	0	2.53158	0	0	0	0	0	0	0	0	0
regulation of actomyosin structure organization	0	0	0	2.07866	0	0	0	0	2.04473	0	0	0	0	0	0	0	0	0
positive regulation of muscle contraction	0	0	0	2.05763	0	0	0	0	2.01983	0	0	0	0	0	0	0	0	0
positive regulation of gliogenesis	0	0	0	2.16356	0	0	0	2.09029	2.12814	0	0	0	0	0	0	0	2.38961	0
morphogenesis of embryonic epithelium	0	0	0	2.07866	0	0	0	0	2.94278	0	0	0	0	0	0	0	2.01368	0
muscle organ development	0	0	0	0	0	0	0	2.02924	2.14717	2.18571	0	0	0	2.02099	0	0	0	0
iron coordination entity transport	0	0	0	2.10251	0	0	0	2.06401	2.06905	2.00946	0	0	0	2.00457	0	0	0	0
regulation of astrocyte differentiation	0	0	0	2.13456	0	0	0	2.08618	2.09865	0	0	0	0	2.00022	0	0	0	0
response to retinoic acid	2.5545	0	0	0	0	0	0	2.81283	2.83838	0	0	0	0	0	0	0	0	0
regulation of defense response to virus	0	0	0	2.11003	0	2.33629	0	2.65521	2.07538	0	0	0	0	0	0	0	0	0
regulation of defense response to virus by host	0	0	0	0	0	2.23186	0	2.43387	2.42076	0	0	0	0	0	0	0	0	0
regulation of biomineral tissue development	0	0	0	0	0	2.38648	0	2.16015	2.19558	0	0	0	0	0	0	0	0	0
regulation of bone mineralization	0	0	0	0	0	2.31398	0	2.0114	2.05425	0	0	0	0	0	0	0	0	0
positive regulation of peptidyl-serine phosphorylation	0	0	0	0	0	0	2.0147	0	0	0	0	0	0	0	0	2.09358	0	0
cellular iron ion homeostasis	0	0	0	0	0	0	0	0	0	0	0	0	0	0	0	2.02977	0	0
regulation of blood vessel endothelial cell migration	0	0	0	0	0	0	0	0	0	0	0	0	0	0	0	2.00138	0	0
iron ion homeostasis	0	0	0	0	0	0	0	0	0	0	0	0	0	0	0	2.01495	0	0
positive regulation of cell migration involved in sprouting angiogenesis	0	0	0	0	0	0	0	0	0	0	0	0	0	0	0	2.19853	0	0
regulation of muscle system process	0	0	0	0	0	0	0	0	0	0	0	0	0	0	0	2.20837	0	0
negative regulation of cytokine production involved in immune response	0	0	0	0	0	0	0	0	0	0	0	0	0	0	0	2.12571	0	0
muscle contraction	0	0	0	0	0	0	0	0	0	0	0	0	0	0	0	2.09358	0	0
negative regulation of leukocyte mediated immunity	0	0	0	0	0	0	0	0	0	0	0	0	0	0	0	2.61518	0	0
negative regulation of production of molecular mediator of immune response	0	0	0	0	0	0	0	0	0	0	0	0	0	0	0	2.3821	0	0
regulation of muscle contraction	0	0	0	0	0	0	0	0	0	0	0	0	0	0	0	2.3183	0	0
muscle system process	0	0	0	0	0	0	0	0	0	0	0	0	0	0	0	2.27529	0	0
positive regulation of epithelial cell proliferation	0	0	0	0	0	0	0	0	0	0	0	2.08307	0	0	0	2.12571	0	0
positive regulation of protein complex assembly	0	0	0	0	0	0	2.0147	0	0	0	0	2.07992	0	0	0	2.12571	0	0
positive regulation of fibroblast proliferation	0	0	0	0	0	0	2.16321	0	0	0	0	2.20514	0	0	0	2.23324	0	0
negative regulation of canonical Wnt signaling pathway	0	0	0	0	0	0	0	0	0	0	0	0	0	2.05472	0	0	0	0
regulation of cell adhesion mediated by integrin	0	0	0	0	0	0	0	0	0	0	0	0	0	2.01493	0	0	0	0
regulation of bone remodeling	0	0	0	0	0	0	0	0	0	0	0	0	0	2.01493	0	0	0	0
intrinsic apoptotic signaling pathway in response to DNA damage by p53 class mediator	0	0	0	0	0	0	0	0	0	2.02917	0	0	0	2.04932	0	2.01919	0	0
positive regulation of Wnt signaling pathway	0	0	0	0	0	0	0	0	0	0	0	0	0	2.14565	0	2.08035	0	0
regulation of fat cell differentiation	0	0	0	0	0	0	0	0	0	0	0	0	0	2.14565	0	2.08035	0	0
fat cell differentiation	0	0	0	0	0	2.16031	0	0	0	0	0	0	0	2.41433	0	2.30964	0	0
regulation of bone resorption	0	0	0	0	0	0	2.13589	0	0	0	0	0	0	2.23611	0	2.19853	0	0
regulation of protein complex assembly	0	0	0	2.09197	0	0	0	0	0	0	0	0	0	0	0	0	0	0
regulation of apoptotic process involved in development	0	0	0	2.10251	0	0	0	0	0	0	0	0	0	0	0	0	0	0
regulation of natural killer cell activation	0	0	0	2.00667	0	0	0	0	0	0	0	0	0	0	0	0	0	0
negative regulation of protein localization to membrane	0	0	0	2.00667	0	0	0	0	0	0	0	0	0	0	0	0	0	0
mesonephric epithelium development	0	0	0	2.02234	0	0	0	0	0	0	0	0	0	0	0	0	0	0
mesonephric tubule development	0	0	0	2.02234	0	0	0	0	0	0	0	0	0	0	0	0	0	0
response to chemokine	0	0	0	2.06054	0	0	0	0	0	0	0	0	0	0	0	0	0	0
cellular response to chemokine	0	0	0	2.06054	0	0	0	0	0	0	0	0	0	0	0	0	0	0
ureteric bud development	0	0	0	2.04009	0	0	0	0	0	0	0	0	0	0	0	0	0	0
negative regulation of bone remodeling	0	0	0	2.03292	0	0	0	0	0	0	0	0	0	0	0	0	0	0
positive regulation of macrophage differentiation	0	0	0	2.03292	0	0	0	0	0	0	0	0	0	0	0	0	0	0
pyrimidine ribonucleoside catabolic process	0	0	0	2.03292	0	0	0	0	0	0	0	0	0	0	0	0	0	0
mesenchymal to epithelial transition	0	0	0	2.51577	0	0	0	0	0	0	0	0	0	0	0	0	0	0
positive regulation of mesonephros development	0	0	0	2.38973	0	0	0	0	0	0	0	0	0	0	0	0	0	0
regulation of apoptotic process involved in morphogenesis	0	0	0	2.26623	0	0	0	0	0	0	0	0	0	0	0	0	0	0
regulation of neuroblast proliferation	0	0	0	2.00667	0	2.5159	0	0	0	0	0	0	0	0	0	0	0	0
semi-lunar valve development	0	0	0	2.67421	0	2.40908	0	0	0	0	0	0	0	0	0	0	0	0
pulmonary valve development	0	0	0	2.58536	0	2.38648	0	0	0	0	0	0	0	0	0	0	0	0
positive regulation of astrocyte differentiation	0	0	0	2.03292	0	0	0	0	0	0	0	0	0	0	2.212	0	0	0
response to X-ray	0	0	0	0	0	0	0	0	0	0	0	0	0	0	2.27109	0	0	0
icosanoid biosynthetic process	0	0	0	0	0	0	0	0	0	0	0	0	0	0	2.37326	0	0	0
negative regulation of leukocyte mediated cytotoxicity	0	0	0	0	0	0	0	0	0	0	0	0	0	0	2.13501	0	0	0
positive regulation of interleukin-13 production	0	0	0	0	0	0	0	0	0	0	0	0	0	0	2.13501	0	0	0
interleukin-4 production	0	0	0	0	0	0	0	0	0	0	0	0	0	0	2.13919	0	0	0
cellular response to oxygen levels	0	0	0	0	0	0	0	0	0	0	0	0	0	0	2.13996	0	0	0
chondrocyte proliferation	0	0	0	0	0	0	0	0	0	0	0	0	0	0	2.07485	0	0	0
prostanoid metabolic process	0	0	0	0	0	0	0	0	0	0	0	0	0	0	2.03342	0	0	0
prostaglandin metabolic process	0	0	0	0	0	0	0	0	0	0	0	0	0	0	2.03342	0	0	0
fatty acid derivative biosynthetic process	0	0	0	0	0	0	0	0	0	0	0	0	0	0	2.01926	0	0	0
negative regulation of anoikis	0	0	0	0	0	0	0	0	0	0	0	0	0	0	2.01645	0	0	0
negative regulation by host of viral transcription	0	0	2.07534	0	0	0	0	0	0	0	0	0	0	0	0	0	0	0
positive regulation of tissue remodeling	0	0	2.1784	0	0	0	0	0	0	0	0	0	0	0	0	0	0	0
TRAIL-activated apoptotic signaling pathway	0	0	2.13318	0	0	0	0	0	0	0	0	0	0	0	0	0	0	0
positive regulation of natural killer cell mediated immunity	0	0	0	0	2.1184	0	0	0	0	0	0	0	0	0	0	0	0	0
carbohydrate derivative transport	0	0	0	0	0	0	0	0	0	0	0	0	0	0	0	0	0	2.10555
lysosome localization	0	0	0	0	0	0	0	2.11985	0	0	0	0	0	0	0	2.53378	0	0
regulation of response to biotic stimulus	0	0	0	0	0	2.36794	0	2.2948	0	0	0	0	0	0	0	2.04359	0	0
regulation of gastrulation	2.01197	0	0	2.21057	0	0	0	2.15043	0	0	0	0	0	0	0	0	0	0
negative regulation of osteoblast differentiation	0	0	0	2.6515	0	0	0	2.60549	0	0	0	0	0	0	0	0	0	0
chemokine-mediated signaling pathway	0	0	0	2.21662	0	0	0	2.14407	0	0	0	0	0	0	0	0	0	0
negative regulation of type I interferon production	0	0	0	2.15069	0	0	0	2.08918	0	0	0	0	0	0	0	0	0	0
viral RNA genome replication	0	0	0	2.13456	0	0	0	2.08618	0	0	0	0	0	0	0	0	0	0
antigen processing and presentation of exogenous peptide antigen via MHC class II	0	0	0	0	0	0	0	2.43433	0	0	0	2.1603	0	0	0	0	0	0
antigen processing and presentation of peptide antigen via MHC class II	0	0	0	0	0	0	0	2.36956	0	0	0	2.10552	0	0	0	0	0	0
positive regulation of type I interferon production	0	0	0	0	0	0	0	2.11985	0	0	0	0	0	0	0	0	0	0
cellular response to retinoic acid	0	0	0	0	0	0	0	2.0114	0	0	0	0	0	0	0	0	0	0
regulation of neutrophil chemotaxis	0	0	0	0	0	0	0	2.03661	0	0	0	0	0	0	0	0	0	0
myeloid leukocyte cytokine production	0	0	0	0	0	0	0	2.03661	0	0	0	0	0	0	0	0	0	0
osteoblast development	0	0	0	0	0	0	2.38967	0	0	0	0	0	0	0	0	0	2.38485	0
notochord morphogenesis	0	0	0	0	0	0	2.21696	0	0	0	0	0	0	0	0	0	2.22846	0
receptor-mediated endocytosis	0	0	0	0	0	0	2.01941	0	0	0	0	0	0	0	0	0	0	0
regulation of phospholipase activity	0	0	0	0	0	0	2.32532	0	0	0	0	0	0	0	0	0	0	0
regulation of lipase activity	0	0	0	0	0	0	2.18458	0	0	0	0	0	0	0	0	0	0	0
adherens junction organization	2.32245	0	0	0	0	0	0	0	0	0	0	0	0	0	0	0	2.18262	0
regulation of endocytosis	2.11849	0	0	0	0	0	2.00243	0	0	0	0	0	0	0	0	0	2.27776	0
positive regulation of cytosolic calcium ion concentration involved in phospholipase C-activating G protein-coupled signaling pathway	0	0	0	0	0	0	0	0	0	0	0	0	0	0	2.22675	0	2.45908	0
monocyte chemotaxis	0	0	0	0	0	0	0	0	0	0	0	0	0	0	0	0	2.45908	0
embryonic appendage morphogenesis	0	0	0	0	0	0	0	0	0	0	0	0	0	0	0	0	2.01082	0
regulation of phagocytosis	0	0	0	0	0	0	0	0	0	0	0	0	0	0	0	0	2.01082	0
embryonic limb morphogenesis	0	0	0	0	0	0	0	0	0	0	0	0	0	0	0	0	2.01082	0
appendage development	0	0	0	0	0	0	0	0	0	0	0	0	0	0	0	0	2.0051	0
limb development	0	0	0	0	0	0	0	0	0	0	0	0	0	0	0	0	2.0051	0
positive regulation of phagocytosis	0	0	0	0	0	0	0	0	0	0	0	0	0	0	0	0	2.08508	0
appendage morphogenesis	0	0	0	0	0	0	0	0	0	0	0	0	0	0	0	0	2.05853	0
limb morphogenesis	0	0	0	0	0	0	0	0	0	0	0	0	0	0	0	0	2.05853	0
positive regulation of endocytosis	0	0	0	0	0	0	0	0	0	0	0	0	0	0	0	0	2.14472	0
positive regulation of substrate adhesion-dependent cell spreading	0	0	0	0	0	0	0	0	0	0	0	0	0	0	0	0	2.25944	0
prostatic bud formation	0	0	0	0	0	0	0	0	0	0	0	0	0	0	0	0	2.22846	0
camera-type eye development	0	0	0	0	0	2.13004	0	0	0	0	0	2.25163	0	2.08402	0	0	2.10269	0
regulation of epidermal cell differentiation	0	0	0	0	0	2.06558	0	0	0	0	0	2.11383	0	0	0	0	2.05693	0
positive chemotaxis	0	0	0	0	0	2.39657	0	0	0	0	0	2.46868	0	0	0	0	2.38961	0
leukocyte apoptotic process	0	0	0	0	0	2.38648	0	0	0	0	0	2.47539	0	0	0	0	2.37968	0
positive regulation of myeloid cell differentiation	0	0	0	0	0	2.26386	0	2.05674	0	0	0	0	0	0	0	0	2.2471	0
regulation of odontogenesis	0	0	0	0	0	2.70391	0	0	0	0	0	0	0	0	0	0	2.691	0
regulation of macrophage differentiation	0	0	0	0	0	2.25864	0	0	0	0	0	0	0	0	0	0	2.24612	0
negative regulation of neurogenesis	0	0	0	0	0	2.06494	0	0	0	0	0	0	0	0	0	0	2.04506	0
macrophage differentiation	0	0	0	0	0	2.06211	0	0	0	0	0	0	0	0	0	0	2.05628	0
actomyosin structure organization	0	0	0	0	0	2.19387	2.22188	0	0	0	0	0	0	2.02073	2.12109	0	2.16944	0
regulation of protein binding	0	0	0	0	0	2.96323	2.19625	0	0	0	0	2.26555	0	0	0	0	2.13712	0
macrophage migration	0	0	0	0	0	2.47965	2.49953	0	0	0	0	0	0	0	0	0	2.47306	0
macrophage chemotaxis	0	0	0	0	0	2.27062	2.26911	0	0	0	0	0	0	0	0	0	2.25944	0
epithelial cell development	0	0	0	0	0	2.00058	0	0	0	2.53177	0	0	0	0	0	0	2.36407	0
positive regulation of interleukin-1 beta production	0	0	0	0	0	2.14088	0	0	0	2.2164	0	0	0	0	0	0	2.1293	0
positive regulation of bone mineralization	0	0	0	0	0	2.27062	0	0	0	2.35202	0	0	0	0	0	0	2.25944	0
interferon-beta production	0	0	0	0	0	2.29883	0	0	0	2.38807	0	0	0	0	0	0	2.28417	0
positive regulation of interleukin-1 production	0	0	0	0	0	2.52526	0	0	0	2.60861	0	0	0	0	0	0	2.51557	0
acute-phase response	0	0	0	0	0	2.44411	0	0	0	2.53177	0	0	0	0	0	0	3.14466	0
positive regulation of neuroinflammatory response	0	0	0	2.03292	0	0	0	0	0	2.89977	0	0	0	0	0	0	2.83036	0
leukocyte aggregation	0	0	0	0	0	0	0	0	0	3.13908	0	0	0	0	0	0	3.06127	0
positive regulation of interleukin-2 production	0	0	0	0	0	0	0	0	0	2.59129	0	0	0	0	0	0	2.51004	0
cardiac epithelial to mesenchymal transition	0	0	0	0	0	0	0	0	0	2.4912	0	0	0	0	0	0	2.40326	0
regulation of interferon-beta production	0	0	0	0	0	0	0	0	0	2.45829	0	0	0	0	0	0	2.362	0
endothelial cell development	0	0	0	0	0	0	0	0	0	2.15414	0	0	0	0	0	0	2.05693	0
establishment of endothelial barrier	0	0	0	0	0	0	0	0	0	2.14399	0	0	0	0	0	0	2.05628	0
activation of MAPK activity	0	0	0	0	0	0	0	0	0	2.13719	0	0	0	0	0	0	2.00183	0
regulation of neuroinflammatory response	0	0	0	0	0	0	0	0	0	2.09665	0	0	0	0	0	0	2.02311	0
regulation of heterotypic cell-cell adhesion	0	0	0	0	0	0	0	0	0	2.09665	0	0	0	0	0	0	2.02311	0
extracellular matrix assembly	0	0	0	0	0	0	0	0	0	2.09665	0	0	0	0	0	0	2.02311	0
regulation of reactive oxygen species biosynthetic process	0	0	0	0	0	0	0	0	0	2.30422	0	0	0	0	0	0	2.17828	0
regulation of membrane protein ectodomain proteolysis	0	0	0	0	0	0	0	0	0	2.19855	0	0	0	0	0	0	2.1293	0
response to peptidoglycan	0	0	0	0	0	0	0	0	0	2.18776	0	0	0	0	0	0	2.1293	0
hyperosmotic response	0	0	0	0	0	0	0	0	0	2.19855	0	0	0	2.20154	0	2.17865	2.1293	0
necrotic cell death	0	0	0	0	0	0	0	0	0	2.3173	0	0	0	0	0	2.30084	2.21707	0
intrinsic apoptotic signaling pathway in response to DNA damage	0	0	0	0	0	0	0	0	0	2.12533	0	0	0	0	0	2.11435	2.00964	0
negative regulation of necroptotic process	0	0	0	0	0	0	0	0	0	2.09665	0	0	0	0	0	2.08035	2.03896	0
nucleotide-binding oligomerization domain containing 2 signaling pathway	0	0	0	0	0	0	0	0	0	3.01661	0	0	0	0	0	0	0	0
endocardial cushion development	0	0	0	0	0	0	0	0	0	2.02917	0	0	0	0	0	0	0	0
sex differentiation	0	0	0	0	0	0	0	0	0	2.01841	0	0	0	0	0	0	0	0
hyaluronan biosynthetic process	0	0	0	0	0	0	0	0	0	2.00946	0	0	0	0	0	0	0	0
regulation of glomerulus development	0	0	0	0	0	0	0	0	0	2.00946	0	0	0	0	0	0	0	0
response to redox state	0	0	0	0	0	0	0	0	0	2.00946	0	0	0	0	0	0	0	0
collagen-activated signaling pathway	0	0	0	0	0	0	0	0	0	2.00946	0	0	0	0	0	0	0	0
positive regulation of interleukin-2 biosynthetic process	0	0	0	0	0	0	0	0	0	2.00946	0	0	0	0	0	0	0	0
negative regulation of transforming growth factor beta receptor signaling pathway	0	0	0	0	0	0	0	0	0	2.14399	0	0	0	0	0	0	0	0
striated muscle tissue development	0	0	0	0	0	0	0	0	0	2.11633	0	0	0	0	0	0	0	0
innate immune response-activating signal transduction	0	0	0	0	0	0	0	0	0	2.09665	0	0	0	0	0	0	0	0
negative regulation of cellular response to transforming growth factor beta stimulus	0	0	0	0	0	0	0	0	0	2.09665	0	0	0	0	0	0	0	0
negative regulation of kinase activity	0	0	0	0	0	0	0	0	0	2.3173	0	0	0	0	0	0	0	0
regulation of transforming growth factor beta receptor signaling pathway	0	0	0	0	0	0	0	0	0	2.29549	0	0	0	0	0	0	0	0
interleukin-8 production	0	0	0	0	0	0	0	0	0	2.30015	0	0	0	0	0	0	0	0
negative regulation of tumor necrosis factor superfamily cytokine production	0	0	0	0	0	0	0	0	0	2.28571	0	0	0	0	0	0	0	0
collagen-activated tyrosine kinase receptor signaling pathway	0	0	0	0	0	0	0	0	0	2.29055	0	0	0	0	0	0	0	0
activation of innate immune response	0	0	0	0	0	0	0	0	0	2.20983	0	0	0	0	0	0	0	0
regulation of cellular response to transforming growth factor beta stimulus	0	0	0	0	0	0	0	0	0	2.25417	0	0	0	0	0	0	0	0
negative regulation of protein kinase activity	0	0	0	0	0	0	0	0	0	2.24232	0	0	0	0	0	0	0	0
regulation of interleukin-8 production	0	0	0	0	0	0	0	0	0	2.50257	0	0	0	0	0	0	0	0
negative regulation of tumor necrosis factor production	0	0	0	0	0	0	0	0	0	2.3526	0	0	0	0	0	0	0	0
tumor necrosis factor superfamily cytokine production	0	0	0	0	0	0	0	0	0	2.40359	0	0	0	0	0	0	0	0
regulation of tumor necrosis factor production	0	0	0	0	0	0	2.007	0	0	2.56099	0	0	0	0	0	2.09277	0	0
tumor necrosis factor production	0	0	0	0	0	0	0	0	0	2.52628	0	0	0	0	0	2.06268	0	0
regulation of tumor necrosis factor superfamily cytokine production	0	0	0	0	0	0	0	0	0	2.48211	0	0	0	0	0	2.02663	0	0
single stranded viral RNA replication via double stranded DNA intermediate	0	0	0	3.11681	0	2.94344	0	3.06205	2.06905	2.00946	0	0	0	2.00457	0	3.00992	0	0
pyrimidine nucleoside catabolic process	0	2.04074	0	2.27901	0	2.07886	0	2.23354	2.23219	0	2.02048	0	0	0	0	2.12571	0	0
regulation of chemokine biosynthetic process	0	0	0	2.36552	0	0	0	2.34125	2.31371	0	0	0	0	0	0	2.2602	0	0
cytidine metabolic process	0	0	0	2.18539	0	2.04103	0	2.14516	2.14717	0	0	0	0	0	0	2.08035	0	0
cytidine catabolic process	0	0	0	2.18539	0	2.04103	0	2.14516	2.14717	0	0	0	0	0	0	2.08035	0	0
cytidine deamination	0	0	0	2.18539	0	2.04103	0	2.14516	2.14717	0	0	0	0	0	0	2.08035	0	0
cell-cell signaling by wnt	2.50365	0	0	0	0	0	0	2.10738	2.51614	0	0	2.13598	0	2.3453	0	2.19573	0	0
Wnt signaling pathway	2.51972	0	0	2.0032	0	2.00281	0	2.12406	2.53158	0	0	2.14538	0	2.36466	0	2.21141	0	0
regulation of Wnt signaling pathway	2.55004	0	0	2.40245	0	2.0265	0	2.64226	2.34914	0	0	2.14538	0	2.32078	0	2.19717	0	0
regulation of canonical Wnt signaling pathway	2.4362	0	0	2.5343	0	2.26386	0	2.81283	2.46822	0	0	2.01645	0	2.54789	0	2.43456	0	0
negative regulation of skeletal muscle tissue development	0	0	0	2.18539	0	0	0	2.14516	2.14717	2.09665	0	0	0	2.08985	0	2.08035	2.03896	0
positive regulation of nitric oxide biosynthetic process	2.05008	0	0	2.24712	0	0	0	2.18763	2.90438	2.75415	0	2.03166	0	2.08985	0	2.05621	2.65245	0
positive regulation of nitric oxide metabolic process	2.05008	0	0	2.24712	0	0	0	2.18763	2.90438	2.75415	0	2.03166	0	2.08985	0	2.05621	2.65245	0
regulation of muscle tissue development	2.11569	0	0	2.49748	0	0	0	2.86359	2.43344	2.54864	0	2.07525	0	2.18251	0	2.11243	2.39844	0
regulation of muscle organ development	2.07943	0	0	2.4609	0	0	0	2.82248	2.39936	2.5201	0	2.04573	0	2.1528	0	2.08035	2.36407	0
regulation of tissue remodeling	2.00911	0	0	2.28634	0	0	2.46838	2.20693	2.24021	2.0201	0	0	0	2.62228	0	2.55819	0	0
negative regulation of bone resorption	0	0	0	2.18539	0	0	2.02599	2.14516	2.14717	2.09665	0	0	0	2.08985	0	2.08035	0	0
negative regulation of biomineral tissue development	0	0	0	2.18539	0	0	0	2.13268	2.14717	0	0	0	0	2.04866	0	2.02717	0	0
negative regulation of protein localization to plasma membrane	2.23778	0	0	2.38973	0	0	0	2.35126	2.33343	0	0	0	0	2.26425	0	2.23722	0	0
negative regulation of protein localization to cell periphery	2.12513	0	0	2.27901	0	0	0	2.23354	2.23219	0	0	0	0	2.15233	0	2.12571	0	0
negative regulation of cell-substrate adhesion	3.12681	0	0	2.16356	0	0	0	2.09029	2.12814	0	0	0	0	2.55387	2.60126	2.50443	0	0
positive regulation of JAK-STAT cascade	2.52278	0	0	2.26623	0	0	0	2.18381	2.22313	0	0	0	0	2.04165	2.13501	0	2.40235	0
negative regulation of cytokine secretion	2.55662	0	0	2.20971	0	0	0	2.14407	0	0	0	0	0	2.62228	0	0	0	0
negative regulation of endothelial cell apoptotic process	2.3766	0	0	2.57798	0	2.31729	2.32088	2.53191	2.51091	0	0	0	0	2.41681	0	0	0	0
protein processing	2.55758	0	0	0	0	3.08519	2.78002	0	0	2.53979	2.31198	2.87281	0	0	0	2.56606	2.68772	0
lung development	2.66933	0	0	0	0	2.98199	3.0322	0	0	2.24147	0	3.10793	0	0	0	2.23428	2.96478	0
respiratory tube development	2.59957	0	0	0	0	2.90696	2.94579	0	0	2.18105	0	3.02929	0	0	0	2.17155	2.88405	0
positive regulation of epithelial cell migration	2.30178	0	0	0	0	3.06253	2.1971	0	0	2.30864	0	2.71542	0	0	0	2.76683	3.05429	0
growth plate cartilage morphogenesis	2.44152	0	0	0	0	2.38648	2.38967	0	0	2.45761	0	2.42555	0	0	0	2.4464	2.38485	0
chondrocyte morphogenesis	2.51671	0	0	0	0	2.46215	2.46838	0	0	2.52963	0	2.50274	0	0	0	2.52634	2.45908	0
chondrocyte morphogenesis involved in endochondral bone morphogenesis	2.51671	0	0	0	0	2.46215	2.46838	0	0	2.52963	0	2.50274	0	0	0	2.52634	2.45908	0
growth plate cartilage chondrocyte morphogenesis	2.51671	0	0	0	0	2.46215	2.46838	0	0	2.52963	0	2.50274	0	0	0	2.52634	2.45908	0
negative regulation of viral entry into host cell	2.44152	2.25296	0	0	0	2.38648	2.38967	0	0	0	2.22504	2.42555	0	0	0	2.4464	2.38485	0
negative regulation of viral transcription	2.12513	2.04074	0	0	0	2.07886	2.07176	0	0	2.14498	2.02048	2.10794	0	0	0	0	2.06975	0
regulation of metanephros development	0	2.0717	0	0	0	2.13581	2.12552	0	0	2.19855	2.05456	3.03026	0	0	0	2.17865	2.97705	0
mesoderm development	2.01999	0	0	0	0	2.84751	0	0	0	2.99685	0	2.95748	0	2.08985	0	2.02663	2.82964	0
response to peptide	2.34153	2.07829	0	0	0	2.11724	0	0	0	2.94499	0	0	0	2.19665	0	2.06645	2.36407	0
acute inflammatory response	2.01829	0	0	2.06398	0	2.24928	0	0	0	2.39824	0	0	0	2.10404	0	2.02198	2.62436	0
skin development	0	0	0	0	0	2.19657	0	0	0	2.09665	0	2.34891	0	2.23496	2.03342	2.10561	0	0
regulation of JAK-STAT cascade	2.0591	0	0	0	0	0	0	0	0	2.06516	0	2.02529	0	2.12513	0	2.06268	2.38129	0
regulation of smooth muscle contraction	2.02315	0	0	0	0	0	0	0	0	2.03828	0	2.00494	0	2.07369	2.01418	2.02977	0	0
antigen processing and presentation of exogenous peptide antigen via MHC class I, TAP-dependent	2.01976	0	0	0	0	0	0	0	0	2.03905	0	2.00793	0	2.04866	0	2.02717	0	0
antigen processing and presentation of peptide or polysaccharide antigen via MHC class II	2.11671	0	0	0	0	2.01729	0	2.35107	0	0	0	2.59322	0	2.176	0	0	2.00964	0
cellular response to acid chemical	2.48253	0	0	0	0	0	0	2.00905	0	0	0	2.04575	0	0	0	2.08243	0	0
response to fluid shear stress	2.28522	0	0	0	0	0	0	0	0	0	0	2.26555	0	0	0	0	0	0
regulation of cell junction assembly	2.46899	0	0	0	0	2.36147	2.38947	0	0	0	0	2.4357	0	0	2.09632	0	2.3549	0
adherens junction assembly	2.44354	0	0	0	0	2.3353	2.36314	0	0	0	0	2.41518	0	0	2.07542	0	2.32455	0
eosinophil migration	2.07449	0	0	0	0	2.0265	2.01942	0	0	0	0	2.05866	0	0	0	0	2.02311	0
regulation of focal adhesion assembly	2.08051	0	0	0	0	2.00779	2.0147	0	0	0	0	2.05995	0	0	0	0	2.0051	0
regulation of cell-substrate junction assembly	2.08051	0	0	0	0	2.00779	2.0147	0	0	0	0	2.05995	0	0	0	0	2.0051	0
membrane raft assembly	2.16261	0	0	0	0	2.13581	2.11935	0	0	0	0	2.14538	0	0	0	0	2.1293	0
negative regulation of protein processing	2.20069	0	0	0	0	2.14088	2.13589	0	0	0	0	2.17196	0	0	0	0	2.1293	0
negative regulation of protein maturation	2.20069	0	0	0	0	2.14088	2.13589	0	0	0	0	2.17196	0	0	0	0	2.1293	0
regulation of endothelial cell migration	2.24222	0	0	0	0	2.88166	2.12678	0	0	0	0	2.5896	0	0	2.1914	2.64702	2.44743	0
regulation of myeloid cell differentiation	2.26385	0	0	0	0	2.46215	2.52146	0	0	0	0	3.01052	0	0	0	2.2602	2.44572	0
cell migration involved in sprouting angiogenesis	2.13353	0	0	0	0	2.03868	2.05367	0	0	0	0	2.10552	0	0	0	2.6583	2.02763	0
positive regulation of blood vessel endothelial cell migration	2.1267	0	0	0	0	2.58687	2.05367	0	0	0	0	2.10405	0	0	0	2.70425	2.03543	0
regulation of epithelial cell migration	0	0	2.11085	0	0	2.33636	0	0	0	0	0	2.12387	0	0	2.39429	2.17155	2.31831	0
response to mineralocorticoid	2.33048	0	0	0	0	2.27062	0	0	0	0	0	2.31413	0	0	2.94189	0	0	0
female pregnancy	2.30098	0	0	0	0	2.15978	0	0	0	2.30505	0	2.25744	0	0	2.59514	0	2.13712	0
multi-multicellular organism process	2.25588	0	0	0	0	2.10623	0	0	0	2.25723	0	2.20514	0	0	2.68854	0	2.08481	0
regulation of actin filament organization	0	0	0	2.23904	0	2.30199	2.35681	2.49778	2.19517	0	0	2.06849	0	0	0	2.11435	2.27776	0
positive regulation of odontogenesis	0	0	0	2.18539	0	2.04103	2.02599	2.14516	2.14717	0	0	0	0	0	0	2.08035	2.03896	0
positive regulation of supramolecular fiber organization	0	0	0	0	0	2.02892	2.06249	2.08965	2.15825	0	0	0	0	0	0	0	2.01466	0
contractile actin filament bundle assembly	0	0	0	2.06054	0	2.17072	2.18458	0	2.02353	0	0	0	0	0	0	0	2.15337	0
stress fiber assembly	0	0	0	2.06054	0	2.17072	2.18458	0	2.02353	0	0	0	0	0	0	0	2.15337	0
regulation of keratinocyte differentiation	0	0	0	0	0	2.10373	2.10302	0	0	0	0	2.13977	0	2.19528	0	2.16543	2.08936	0
monocyte differentiation	0	0	0	0	0	2.31729	2.32088	0	0	0	0	3.1406	0	0	0	2.3821	3.07996	0
mononuclear cell differentiation	0	0	0	0	0	2.31729	2.32088	0	0	0	0	3.1406	0	0	0	2.3821	3.07996	0
regulation of monocyte differentiation	0	0	0	0	0	0	2.46838	0	0	0	0	0	0	0	0	2.52634	2.45908	0
regulation of cell-matrix adhesion	0	0	0	0	0	2.66504	2.6978	0	0	0	0	0	0	0	0	2.28145	2.64687	0
mammary gland duct morphogenesis	0	0	0	0	0	2.36147	3.15222	0	0	0	0	0	0	0	0	2.43443	3.14381	0
regulation of chondrocyte differentiation	0	0	0	0	0	2.36513	2.38453	0	0	2.45829	0	2.42555	0	0	0	0	3.05429	0
activation of MAPKK activity	0	0	0	0	0	2.92489	2.26694	0	0	2.3526	0	2.31413	0	0	0	2.3376	2.2471	0
regulation of cell proliferation involved in kidney development	0	0	0	0	0	2.04103	2.02599	0	0	2.09665	0	3.10049	0	0	0	2.08035	3.06127	0
regulation of transcription from RNA polymerase II promoter involved in heart development	0	0	0	2.03292	0	2.83855	0	0	0	2.89977	0	2.86815	0	0	0	0	2.83036	0
positive regulation of morphogenesis of an epithelium	0	0	0	2.62386	0	2.36147	0	0	0	2.4447	0	2.41116	0	0	0	0	2.35891	0
positive regulation of pathway-restricted SMAD protein phosphorylation	0	0	0	0	0	2.40101	0	0	0	2.49554	0	2.46314	0	0	0	0	0	0
membranous septum morphogenesis	0	0	0	0	0	2.23787	0	0	2.31371	2.29055	0	2.25163	0	0	0	0	2.22846	0
SMAD protein signal transduction	0	0	0	0	0	2.9227	0	0	0	3.03886	0	3.00237	0	0	0	0	2.29957	0
mesoderm formation	0	0	0	0	0	2.81883	0	0	0	2.93057	0	2.89222	0	0	0	0	2.80614	0
mesoderm morphogenesis	0	0	0	0	0	2.75032	0	0	0	2.8625	0	2.82758	0	0	0	0	2.73482	0
renal system vasculature development	0	0	0	0	0	2.07886	0	0	0	2.14498	0	2.10794	0	0	0	0	2.06975	0
kidney vasculature development	0	0	0	0	0	2.07886	0	0	0	2.14498	0	2.10794	0	0	0	0	2.06975	0
glomerulus vasculature development	0	0	0	0	0	2.19657	0	0	0	2.25868	0	2.21829	0	0	0	0	2.18325	0
positive regulation of multi-organism process	0	0	0	0	0	2.22616	0	0	0	2.35828	0	2.31413	0	0	0	0	2.20325	0
ovulation	0	0	0	0	0	2.25864	0	0	0	2.32021	0	2.28493	0	0	0	0	2.24612	0
negative regulation of interferon-gamma production	0	0	0	0	0	2.46215	0	0	0	2.53769	0	2.50978	0	0	0	0	2.45908	0
interferon-gamma biosynthetic process	0	0	0	0	0	2.54257	0	0	0	2.60231	0	2.57924	0	0	0	0	2.53673	0
negative regulation of lymphocyte differentiation	0	0	0	0	0	2.29883	0	0	0	2.38807	0	2.34964	0	0	0	0	2.28417	0
lens development in camera-type eye	0	0	0	0	0	2.31398	0	0	0	2.41242	0	2.37342	0	0	0	0	2.29957	0
mesodermal cell differentiation	0	0	0	0	0	2.31729	0	0	0	2.39442	0	2.35729	0	0	0	0	2.30823	0
positive regulation of cartilage development	0	0	0	0	0	2.40908	0	0	0	2.4912	0	2.46039	0	0	0	0	2.40326	0
lymphoid progenitor cell differentiation	0	0	0	0	0	2.38648	0	0	0	2.45761	0	2.42555	0	0	0	0	2.38485	0
blood vessel endothelial cell migration	2.04076	0	0	0	0	2.30093	0	0	0	0	0	2.00447	0	0	0	2.45154	0	0
circulatory system process	0	0	0	0	0	2.22356	2.02363	0	0	0	0	2.10794	0	0	0	2.17155	0	0
cellular response to exogenous dsRNA	0	0	0	0	0	2.73078	0	0	0	0	0	0	0	0	0	0	0	0
post-translational protein modification	0	0	0	0	0	2.11373	0	0	0	0	0	0	0	0	0	0	0	0
positive regulation of endothelial cell apoptotic process	0	0	0	0	0	2.13581	0	0	0	0	0	0	0	0	0	0	0	0
interleukin-1 secretion	0	0	0	0	0	2.13249	0	0	0	0	0	0	0	0	0	0	0	0
positive regulation of epithelial cell apoptotic process	0	0	0	0	0	2.23186	0	0	0	0	0	0	0	0	0	0	0	0
cellular response to dsRNA	0	0	0	0	0	2.25864	0	0	0	0	0	0	0	0	0	0	0	0
positive regulation of binding	0	0	0	0	0	2.31729	0	0	0	0	0	0	0	0	0	0	0	0
regulation of interleukin-1 secretion	0	0	0	0	0	2.36513	0	0	0	0	0	0	0	0	0	0	0	0
protein maturation	0	0	0	0	0	2.24028	2.0023	0	0	0	0	2.07668	0	0	0	0	0	0
epidermis development	0	0	0	0	0	2.04394	0	0	0	0	0	2.19334	0	0	0	0	0	0
regulation of mesonephros development	0	0	0	2.18539	0	0	0	0	0	2.03905	0	2.00793	0	0	0	0	0	0
negative regulation of T cell differentiation	0	0	0	0	0	0	0	0	0	2.06646	0	2.03166	0	0	0	0	0	0
cell differentiation involved in metanephros development	0	0	0	0	0	0	0	0	0	2.03905	0	2.00793	0	0	0	0	0	0
negative regulation of growth	0	0	0	0	0	0	0	0	0	0	0	2.06849	0	0	0	0	0	0
regulation of cell growth	0	0	0	0	0	0	0	0	0	0	0	2.01468	0	0	0	0	0	0
eye development	0	0	0	0	0	0	0	0	0	0	0	2.04575	0	0	0	0	0	0
visual system development	0	0	0	0	0	0	0	0	0	0	0	2.03418	0	0	0	0	0	0
negative regulation of hemopoiesis	0	0	0	0	0	0	0	0	0	2.13719	0	2.09188	0	0	0	0	2.00183	0
negative regulation of leukocyte differentiation	0	0	0	0	0	0	0	0	0	2.20789	0	2.1603	0	0	0	0	2.08521	0
kidney morphogenesis	0	0	0	2.07866	0	0	0	0	0	0	0	2.25966	0	0	0	0	2.17828	0
cell proliferation involved in kidney development	0	0	0	0	0	0	0	0	0	0	0	2.42555	0	0	0	0	2.38485	0
nephron epithelium morphogenesis	0	0	0	0	0	0	0	0	0	0	0	2.16806	0	0	0	0	2.10591	0
renal tubule morphogenesis	0	0	0	0	0	0	0	0	0	0	0	2.12514	0	0	0	0	2.05693	0
nephron morphogenesis	0	0	0	0	0	0	0	0	0	0	0	2.12514	0	0	0	0	2.05693	0
neural tube development	0	0	0	0	0	2.24028	2.26889	0	3.23016	2.37813	0	2.33364	0	2.02734	0	0	2.65619	0
prostate gland development	0	0	0	0	0	2.44411	2.4634	2.01987	2.70052	2.53177	0	2.50274	0	0	0	0	3.14466	0
regulation of myoblast differentiation	0	0	0	0	0	2.88316	2.2284	0	2.47314	2.3173	0	2.95748	0	0	0	0	2.87324	0
kidney development	0	0	0	2.88314	0	0	2.20513	2.74841	2.81663	2.32782	0	2.28283	0	0	0	0	2.87732	0
ventricular septum development	0	0	0	2.59598	0	2.23186	0	0	2.52347	2.32556	0	2.28497	0	0	0	0	2.21571	0
animal organ formation	0	0	0	2.26623	0	0	0	0	2.22313	2.03828	0	2.00494	0	0	0	0	2.51931	0
regulation of innate immune response	2.92556	2.4114	0	0	2.08623	2.37205	0	2.38892	0	2.93394	2.32924	0	0	0	0	0	2.3549	0
negative regulation of embryonic development	2.01976	0	0	2.18539	0	0	0	2.13268	2.14717	2.03905	0	2.00793	0	0	0	0	0	0
dendritic cell differentiation	2.12513	0	0	2.32504	0	0	0	2.26646	0	2.14399	0	2.10423	0	0	0	0	2.05628	0
myeloid dendritic cell activation	2.57854	0	0	2.77384	0	0	0	2.74059	0	2.59129	0	2.5648	0	0	0	0	2.51004	0
myeloid dendritic cell differentiation	2.51671	0	0	2.66229	0	0	0	2.64226	0	2.52963	0	2.50274	0	0	0	0	2.45908	0
glomerular mesangium development	0	0	0	2.10251	0	2.94344	0	2.06401	2.06905	3.01661	0	2.98362	0	2.00457	0	0	2.94206	0
regulation of epithelial to mesenchymal transition	0	0	0	2.19868	0	2.3353	0	2.12406	2.15825	3.64952	0	2.41518	0	0	0	0	2.88822	0
regulation of striated muscle cell differentiation	0	0	0	2.20971	0	2.25864	0	2.12447	2.16781	2.38025	0	2.33881	0	0	0	0	2.24172	0
glomerulus development	0	0	0	2.32504	0	2.00779	0	2.2526	2.27389	2.09665	0	2.05995	0	0	0	0	2.0051	0
branch elongation of an epithelium	0	0	0	0	0	2.31729	0	2.48327	0	2.38807	0	2.35016	0	0	0	0	2.31297	0
aortic valve development	0	0	0	2.27901	0	2.07886	0	2.23354	0	2.14498	0	0	0	0	0	0	2.06975	0
positive regulation of CD4-positive, alpha-beta T cell activation	0	2.56549	2.42431	0	2.04786	2.31729	2.32088	0	0	2.39442	2.53865	0	0	0	2.10997	2.3821	2.30823	0
positive regulation of alpha-beta T cell differentiation	0	2.17356	2.13318	0	0	2.44411	2.4634	0	0	2.53177	2.14245	0	0	0	0	2.53249	2.43873	0
T-helper 1 cell differentiation	0	2.30901	0	0	0	2.46215	2.46838	0	0	3.51346	2.27929	0	0	0	0	2.52634	3.43338	0
positive regulation of T-helper cell differentiation	0	2.11747	0	0	0	2.19657	2.18458	0	0	2.25868	2.09201	0	0	0	0	2.23722	2.18325	0
response to ionizing radiation	0	2.46691	0	0	0	0	2.10302	0	0	0	2.41535	2.14908	0	0	2.21174	2.19352	2.05853	0
regulation of DNA binding	0	2.19624	0	2.05773	0	2.07791	2.10015	0	0	2.19287	2.15085	2.14538	0	2.25648	2.04556	2.68284	2.0593	0
B cell activation	0	2.43717	2.58757	0	0	2.818	0	0	0	2.29055	2.856	2.59179	2.12553	2.07369	2.20228	0	2.42494	0
keratinocyte proliferation	2.12513	2.36305	2.26744	0	0	2.06211	2.06206	2.26646	0	2.85314	2.32473	2.10423	0	2.1573	2.70513	2.12491	2.75327	0
negative regulation of epithelial cell differentiation	2.55993	2.19811	2.14154	0	0	2.47965	2.49953	0	0	2.57117	2.16882	2.5433	0	2.62228	2.46978	2.57231	2.47306	0
regulation of T-helper 2 cell differentiation	2.16261	2.76825	2.13318	0	0	2.13581	2.11935	0	0	2.18776	2.76844	2.14538	0	2.17685	2.469	2.16543	2.1293	0
mammary gland epithelium development	2.33733	2.37532	2.60926	2.04009	2.14823	2.85351	3.51924	0	0	2.35515	2.32831	2.31413	0	2.39607	2.46091	2.97284	3.4904	0
mammary gland epithelial cell proliferation	2.68774	2.79273	2.60926	0	2.22501	2.63838	2.63948	0	0	2.7159	2.78347	2.68403	0	2.73503	3.3137	2.70563	2.62969	0
regulation of CD4-positive, alpha-beta T cell activation	2.16769	2.68445	2.87663	0	2.39492	2.72068	2.73245	0	0	2.82329	2.66129	2.14408	0	2.2117	2.89539	2.82643	2.70619	0
regulation of leukocyte chemotaxis	2.46151	0	0	0	0	2.86981	2.89832	2.74059	0	0	0	2.42555	0	2.5431	0	3.01683	3.422	0
JAK-STAT cascade	2.17493	0	0	2.10762	0	2.05817	2.08467	2.00654	0	0	0	2.13977	0	2.25648	0	2.17627	2.47306	0
mononuclear cell migration	3.10363	0	0	0	0	3.61978	3.65395	0	0	0	0	2.49572	0	2.04165	0	3.1427	4.26899	0
protein kinase B signaling	2.20069	0	0	0	0	2.7838	2.08524	0	0	0	0	2.14538	0	2.30889	0	2.19717	2.02667	0
actin filament bundle organization	2.04921	0	0	0	0	2.33636	2.38453	0	0	0	0	2.01214	0	2.12197	0	2.05216	2.32455	0
extracellular matrix disassembly	2.25588	0	0	0	0	2.75032	2.18288	0	0	0	0	2.82758	0	2.31686	0	2.25509	2.15589	0
protein localization to cell periphery	2.75772	0	0	0	0	2.56262	2.6308	0	0	0	0	2.34964	0	2.16673	0	2.40391	2.19488	0
gliogenesis	2.40073	0	0	0	0	2.58348	2.64334	0	0	0	0	2.34891	0	2.14646	0	2.39934	2.5596	0
positive regulation of vasoconstriction	2.57854	0	0	2.00667	0	3.34056	2.52358	0	0	0	0	2.5648	0	3.48426	0	3.4595	0	0
positive regulation of blood circulation	2.40169	0	0	2.08488	0	2.9227	2.32532	2.0114	0	0	0	2.37342	0	3.08395	0	3.04545	0	0
response to dexamethasone	2.68745	0	0	0	0	2.61441	2.62691	0	0	2.02917	0	2.67409	0	2.73561	0	2.70425	0	0
regulation of phospholipase A2 activity	2.07449	0	0	0	0	3.06253	3.05881	0	0	0	0	2.05995	0	2.08985	0	2.08035	0	0
regulation of protein localization to cell periphery	2.92014	0	0	0	0	2.30199	2.32532	0	0	0	0	2.38081	0	2.49557	0	2.41988	0	0
cellular response to corticosteroid stimulus	2.55662	0	0	0	0	2.46215	2.48575	0	0	0	0	2.53384	0	2.62228	0	2.56722	0	0
negative regulation of blood vessel diameter	2.07995	0	0	0	0	2.52526	2.007	0	0	0	0	2.05738	0	2.69845	0	2.64577	0	0
vasoconstriction	2.28522	0	0	0	0	2.7838	2.20513	0	0	0	0	2.25704	0	2.94978	0	2.90381	0	0
regulation of vasoconstriction	2.20069	0	0	0	0	2.7597	2.12952	0	0	0	0	2.16839	0	2.90552	0	2.86495	0	0
in utero embryonic development	2.20069	0	0	2.06317	0	0	2.07452	0	2.02774	0	0	2.14538	0	2.32078	0	2.19717	2.00964	0
cellular extravasation	2.26385	0	0	0	0	2.19657	2.19543	0	2.44532	0	0	0	0	2.31686	0	2.26181	2.18106	0
actin filament bundle assembly	2.11569	0	0	0	0	2.40967	2.46219	0	2.01475	0	0	2.07525	0	2.18251	0	2.11243	2.39844	0
regulation of alpha-beta T cell differentiation	0	0	0	0	0	2.49344	2.51808	0	0	2.59373	0	0	0	2.04178	0	2.60224	2.4841	0
regulation of T-helper 1 cell differentiation	0	0	0	0	0	2.23787	2.21696	0	0	2.29055	0	0	0	0	0	2.2602	2.22846	0
response to interleukin-18	0	0	0	0	0	2.13581	2.11935	0	0	2.18776	0	0	0	0	0	2.16543	2.1293	0
regulation of T-helper 1 type immune response	0	0	0	0	0	2.70391	2.70494	0	0	3.66961	0	0	0	2.00022	0	2.7764	4.53935	0
positive regulation of chemokine production	0	0	0	0	0	2.23186	2.2284	0	0	2.99389	0	0	0	0	0	2.99346	3.59409	0
positive regulation of T-helper 1 type immune response	0	0	0	0	0	2.31729	2.31936	0	0	3.31403	0	0	0	0	0	2.37409	4.25254	0
nitric oxide biosynthetic process	2.86693	0	0	0	0	2.19932	2.79645	0	2.50368	3.54024	0	0	0	2.34285	0	2.90381	3.41637	0
neurotransmitter biosynthetic process	2.62691	0	0	0	0	2.01729	2.54057	0	2.37112	3.20458	0	0	0	2.176	0	2.63868	3.05203	0
response to muramyl dipeptide	3.28137	0	0	0	0	2.31729	2.31936	0	0	4.34877	0	0	0	2.3942	0	2.37409	3.23649	0
regulation of interleukin-2 production	2.29969	0	0	0	0	2.23186	2.2284	0	0	2.99389	0	0	0	2.34816	0	2.99346	2.87324	0
reactive oxygen species metabolic process	3.01884	0	0	0	0	2.44411	2.89014	0	0	3.02923	0	0	0	2.38435	0	2.64587	2.80486	0
regulation of reactive oxygen species metabolic process	2.82321	0	0	0	0	2.25611	2.71894	0	0	2.83747	0	0	0	2.50002	0	2.85229	2.65036	0
cellular response to antibiotic	2.28522	0	0	0	0	0	2.18528	0	0	2.29299	0	0	0	0	0	2.28136	2.14472	0
neurotransmitter metabolic process	2.16261	0	0	0	0	2.04103	2.0677	0	2.06077	2.60551	0	0	0	0	0	2.16414	2.45908	0
heterotypic cell-cell adhesion	2.11498	0	0	0	0	2.03852	2.03999	0	0	2.74687	0	0	0	0	0	2.11243	2.62969	0
aging	2.55004	0	0	0	0	2.70391	2.41604	0	0	2.53177	0	0	0	0	2.12409	2.19717	2.67275	0
regulation of chemokine production	2.23093	0	0	0	0	2.7165	2.73276	0	0	3.47003	0	0	0	0	0	3.50162	4.00807	0
chronic inflammatory response	3.47428	0	0	0	0	3.42885	3.42325	0	0	3.51346	0	3.46427	0	3.53592	0	3.53081	3.43338	0
liver regeneration	3.15134	0	0	0	0	3.08034	3.0948	0	0	2.39442	0	3.1406	0	3.21854	0	4.06131	2.30823	0
regulation of apoptotic signaling pathway	2.63565	0	0	0	0	3.0745	2.48575	0	0	3.71198	0	3.63721	0	2.45245	0	2.99967	4.19607	0
positive regulation of osteoblast differentiation	2.65205	0	0	0	0	3.22297	2.5836	0	0	3.34832	0	2.63509	0	2.09687	0	2.66686	3.93614	0
cranial skeletal system development	2.52531	0	0	0	0	3.06253	2.45972	0	0	3.19138	0	3.1406	0	2.58987	0	2.53378	3.05687	0
craniofacial suture morphogenesis	2.51671	0	0	0	0	3.42885	2.46838	0	0	3.51346	0	3.46427	0	2.54789	0	2.52634	3.43338	0
positive regulation of interleukin-6 production	2.6333	0	0	0	0	2.52526	2.55077	0	0	3.91634	0	2.05738	0	2.1352	0	2.64577	4.44974	0
chemokine production	2.60073	0	0	0	0	3.08519	3.11909	0	0	3.87592	0	2.03166	0	2.10865	0	3.90437	4.40458	0
embryonic organ development	3.30563	0	0	2.03292	0	3.04057	3.13161	0	0	2.9427	0	3.59594	0	3.12273	0	2.97472	3.01296	0
positive regulation of NIK/NF-kappaB signaling	2.37023	0	0	2.06317	0	2.28326	2.29676	0	0	2.38604	0	2.34714	0	2.42702	0	2.37425	2.26736	0
necroptotic process	2.3766	0	0	0	0	2.31729	2.32088	0	0	3.18711	0	2.35729	0	2.41681	0	3.19544	3.07996	0
programmed necrotic cell death	2.16261	0	0	0	0	2.10373	2.10302	0	0	2.90236	0	2.13977	0	2.19528	0	2.90381	2.80614	0
embryonic organ morphogenesis	2.17215	0	0	0	0	2.33636	2.40317	0	0	2.52204	0	2.47858	0	2.28348	0	2.17155	2.67884	0
negative regulation of alpha-beta T cell activation	2.24222	0	0	0	0	2.186	2.18288	0	0	2.25931	0	2.21829	0	2.28001	0	2.24013	2.17244	0
bleb assembly	2.16261	0	0	0	0	2.13581	2.11935	0	0	2.18776	0	2.14538	0	2.17685	0	2.16543	2.1293	0
notochord development	2.36462	0	0	0	0	2.31729	3.22857	0	0	2.38807	0	2.35016	0	2.3942	0	2.37409	3.23649	0
plasminogen activation	2.12513	0	0	0	0	2.91171	2.90688	0	0	2.14498	0	2.95836	0	2.15233	0	2.12571	2.90241	0
positive regulation of transmembrane receptor protein serine/threonine kinase signaling pathway	2.09384	0	0	0	0	3.03466	2.0147	0	0	3.17583	0	3.1279	0	2.1528	0	2.09358	2.46787	0
regulation of MAP kinase activity	2.95257	0	0	0	0	3.10082	2.46838	0	0	3.34284	0	2.5443	0	2.3886	0	2.25854	2.71503	0
negative regulation of leukocyte cell-cell adhesion	3.19968	0	0	0	0	3.06093	2.58286	0	0	3.22023	0	3.16592	0	2.7514	0	2.18178	3.05429	0
negative regulation of T cell activation	3.06616	0	0	0	0	2.94364	2.45006	0	0	3.09269	0	3.04785	0	2.61306	0	2.03709	2.93452	0
membrane raft organization	3.28137	0	0	0	0	3.22567	3.22857	0	0	2.38807	0	3.25814	0	2.3942	0	2.37409	3.23649	0
antigen processing and presentation of endogenous peptide antigen	2.85406	0	0	0	0	3.92449	2.8211	0	0	2.89977	0	2.86815	0	2.90051	0	2.89404	2.83036	0
liver development	2.83248	0	0	0	0	2.70681	2.74064	0	0	2.36809	0	2.81387	0	2.93891	0	3.40468	2.2213	0
hepaticobiliary system development	2.76798	0	0	0	0	2.63953	2.67554	0	0	2.3115	0	2.74406	0	2.87166	0	3.32692	2.16391	0
regulation of antigen processing and presentation	2.58699	0	0	0	0	2.54257	2.54377	0	0	2.60231	0	2.57924	0	2.62228	0	2.60224	2.53673	0
antigen processing and presentation of peptide antigen via MHC class I	2.55993	0	0	0	0	3.19708	2.49953	0	0	2.57117	0	2.5433	0	2.62228	0	2.57231	2.47306	0
negative regulation of protein binding	3.15134	0	0	0	0	3.03466	2.51485	0	0	2.10034	0	3.1279	0	2.1528	0	2.09358	2.46787	0
response to progesterone	2.91382	0	0	0	0	2.86684	2.13589	0	0	2.2164	0	2.92309	0	2.23611	0	2.19853	2.1293	0
sprouting angiogenesis	2.33195	0	0	0	0	2.59554	2.22188	0	0	2.33434	0	2.72248	0	2.02073	0	2.7764	2.57365	0
platelet degranulation	2.54471	0	0	0	0	2.92011	2.45733	0	0	2.08644	0	2.50713	0	2.14565	0	2.08035	2.39844	0
positive regulation of gene silencing by miRNA	2.23778	0	0	0	0	3.0597	2.18458	0	0	2.25868	0	3.10724	0	2.26425	0	2.23722	2.18325	0
positive regulation of posttranscriptional gene silencing	2.17493	0	0	0	0	2.98096	2.12552	0	0	2.19855	0	3.03026	0	2.20154	0	2.17865	2.1293	0
positive T cell selection	2.33048	0	2.39718	0	2.01884	2.27062	2.26911	2.48327	0	2.35202	0	2.31413	0	2.36988	0	2.33331	2.25944	0
mast cell activation	2.16769	0	0	0	0	0	2.10302	2.35107	0	2.18776	0	2.14408	0	2.2117	0	2.82643	2.08508	0
regulation of granulocyte chemotaxis	2.05008	0	0	0	0	2.66504	2.67293	2.18763	0	2.06646	0	2.03166	0	2.08985	0	2.75374	2.65245	0
connective tissue replacement	2.29969	0	0	0	0	2.25864	2.24481	2.41271	0	2.32021	0	2.28493	0	2.33072	0	2.30084	2.24612	0
positive regulation of granulocyte chemotaxis	2.07449	0	0	0	0	2.0265	2.01942	2.17877	0	2.09665	0	2.05866	0	2.09687	0	2.08035	2.02311	0
regulation of macrophage cytokine production	2.07449	0	0	0	0	2.04103	2.02599	2.14516	0	2.09665	0	2.05995	0	2.08985	0	2.08035	2.03896	0
negative T cell selection	2.07449	0	0	0	0	2.04103	2.02599	2.14516	0	2.09665	0	2.05995	0	2.08985	0	2.08035	2.03896	0
positive regulation of neutrophil chemotaxis	2.17493	0	0	0	0	2.13581	2.12552	2.29222	0	2.19855	0	2.15325	0	2.20154	0	2.17865	2.1293	0
negative thymic T cell selection	2.16261	0	0	0	0	2.13581	2.11935	2.23354	0	2.18776	0	2.14538	0	2.17685	0	2.16543	2.1293	0
positive regulation of leukocyte chemotaxis	2.55004	0	0	0	0	3.03056	3.05224	2.78579	0	2.54864	0	2.51805	0	2.62228	0	3.17595	3.64766	0
positive regulation of chemotaxis	2.50591	0	0	0	0	2.86981	2.90351	2.78727	0	2.50257	0	2.46636	0	2.58987	0	3.03039	3.38616	0
positive regulation of neutrophil migration	2.81329	0	0	0	0	2.7679	2.76097	2.95494	0	2.84942	0	2.81387	0	2.86345	0	2.84647	2.76169	0
regulation of neutrophil migration	2.52667	0	0	0	0	2.46215	2.46965	2.68925	0	2.53769	0	2.50978	0	2.57161	0	2.53583	2.45908	0
antigen processing and presentation of exogenous peptide antigen	3.09929	0	0	0	0	2.96174	2.49185	2.36987	0	2.58293	0	3.61563	0	3.21	0	2.59579	2.94705	0
antigen processing and presentation of exogenous antigen	2.893	0	0	0	0	2.77516	2.32427	2.21982	0	2.42394	0	3.39312	0	3.00139	0	2.42489	2.75887	0
negative regulation of apoptotic signaling pathway	2.63647	0	0	0	0	2.46215	2.12678	2.19105	0	3.51346	0	3.02199	0	2.34285	0	2.64702	3.76269	0
digestive tract development	2.48412	0	0	0	0	2.84751	2.8786	2.27483	0	2.99685	0	2.95748	0	2.56644	0	2.48928	3.35965	0
digestive system development	2.2478	0	0	0	0	2.57247	2.61413	2.07304	0	2.71767	0	2.68037	0	2.33072	0	2.24393	3.05429	0
positive regulation of viral process	3.06704	0	0	0	0	2.38648	2.4162	0	0	2.50111	0	3.05359	0	2.01739	2.11504	0	2.38072	0
regulation of protein serine/threonine kinase activity	2.50569	0	0	0	0	2.53425	2.05639	0	0	2.78224	0	2.14113	0	2.08033	0	0	2.22372	0
regulation of vesicle-mediated transport	3.10363	0	0	0	0	2.51465	2.92453	0	2.25573	2.45829	0	2.71575	0	2.34285	2.09528	2.79323	3.11129	0
regulation of nitric oxide biosynthetic process	2.62489	0	0	0	0	2.53016	2.55077	0	2.22313	3.31162	0	2.00494	0	2.07369	2.01418	2.63799	3.18013	0
trophoblast cell migration	2.07449	0	0	0	0	2.04103	2.02599	0	0	2.09665	0	2.05995	0	2.08985	2.37486	2.08035	2.03896	0
regulation of trophoblast cell migration	2.07449	0	0	0	0	2.04103	2.02599	0	0	2.09665	0	2.05995	0	2.08985	2.37486	2.08035	2.03896	0
cell junction assembly	2.79151	0	0	0	0	2.23956	2.28176	0	0	2.03275	0	2.7477	0	2.12896	2.97099	2.03709	2.21707	0
cell-substrate adherens junction assembly	2.68745	0	0	0	0	2.58687	2.61319	0	0	2.14399	0	2.66817	0	2.17789	2.26964	2.12571	2.5726	0
focal adhesion assembly	2.68745	0	0	0	0	2.58687	2.61319	0	0	2.14399	0	2.66817	0	2.17789	2.26964	2.12571	2.5726	0
cellular response to glucocorticoid stimulus	2.68745	0	0	0	0	2.60336	2.62211	0	0	2.09665	0	2.67409	0	2.74945	2.0558	2.70425	2.0051	0
cellular response to transforming growth factor beta stimulus	2.73238	0	0	0	0	2.55006	2.22269	0	0	3.15854	0	2.29718	0	2.45849	2.41632	2.34616	2.52839	0
response to transforming growth factor beta	2.63333	0	0	0	0	2.44759	2.13123	0	0	3.03886	0	2.19884	0	2.35873	2.33666	2.24656	2.4309	0
positive regulation of MAP kinase activity	3.31284	0	0	0	0	3.98739	3.17234	0	0	3.7614	0	3.24958	0	2.62228	2.23731	2.91277	3.51435	0
positive regulation of protein serine/threonine kinase activity	3.12742	0	0	0	0	3.68491	2.97779	0	0	3.51521	0	3.07707	0	2.53982	2.41805	2.76956	3.26548	0
negative regulation of endopeptidase activity	3.8826	0	0	0	0	3.67865	2.89014	0	0	3.4505	0	3.82598	0	2.73503	3.30557	3.04581	2.80614	0
negative regulation of peptidase activity	3.67969	0	0	0	0	3.47492	2.71998	0	0	3.26769	0	3.63433	0	2.58824	3.14263	2.86938	2.6328	0
positive regulation of viral life cycle	3.3649	0	0	0	0	3.26379	3.28897	0	0	3.39305	0	3.33949	0	2.74945	2.79333	2.70425	3.26734	0
epiboly	3.28128	0	0	0	0	3.20515	3.21359	0	0	3.31162	0	3.25187	0	3.34942	3.08528	3.32113	3.20969	0
wound healing, spreading of cells	3.33845	0	0	0	0	3.26927	3.28562	0	0	3.37411	0	3.32257	0	3.41793	3.13796	3.38761	3.27484	0
epiboly involved in wound healing	3.33845	0	0	0	0	3.26927	3.28562	0	0	3.37411	0	3.32257	0	3.41793	3.13796	3.38761	3.27484	0
response to ketone	3.66676	0	0	0	0	3.49385	3.07786	0	0	2.31891	0	3.62948	0	3.33858	2.11068	3.24089	2.55947	0
positive regulation of endothelial cell migration	2.669	0	0	0	0	3.62003	2.58286	0	0	2.19287	0	3.16592	0	2.25648	2.04556	3.24314	3.05429	0
cell junction organization	3.67055	0	0	0	0	2.66504	2.72794	0	0	2.86184	0	3.2018	0	2.62228	3.30466	2.49877	3.02813	0
morphogenesis of an epithelial sheet	2.86693	0	0	0	0	2.80152	2.80831	0	0	2.90236	0	2.86815	0	2.94576	2.96912	2.90431	2.79103	0
negative regulation of hydrolase activity	3.56593	0	0	0	0	3.6347	3.04342	0	0	2.25207	0	3.14506	0	2.11489	2.79175	2.25777	2.29658	0
negative regulation of proteolysis	3.3877	0	0	0	0	3.52704	2.86369	0	0	3.01661	0	3.7107	0	2.13555	2.48143	2.32664	2.76169	0
cell-substrate junction assembly	3.99987	0	0	0	0	3.89618	3.94993	0	0	3.41413	0	3.98556	0	3.50262	3.95819	3.44133	3.88368	0
negative regulation of transport	3.80586	2.01401	0	0	0	3.17138	3.28562	0	0	3.45678	0	2.74406	0	2.98653	2.11504	3.52185	3.83887	0
negative regulation of binding	3.71785	2.79273	0	0	0	3.56842	3.11761	0	2.22363	2.75314	2.75943	3.69032	0	2.85163	3.01877	3.27492	3.05429	0
regulation of cysteine-type endopeptidase activity	3.32433	2.59335	0	0	0	3.57652	4.14303	0	0	3.78892	2.53817	3.71874	0	3.01158	4.12335	4.3124	4.02491	0
zymogen activation	2.99863	2.05876	0	0	0	4.45276	4.47755	0	0	3.7717	2.81215	3.7107	0	3.06371	3.07169	3.80236	4.43228	0
positive regulation of peptidase activity	2.74987	3.12563	2.10844	0	0	3.0434	3.58	0	0	3.23035	3.07252	3.17095	0	2.86853	4.31607	3.76046	3.50148	0
positive regulation of proteolysis	2.74686	2.50524	0	0	0	2.88166	3.32802	0	0	3.11432	2.91594	2.69114	0	2.54789	3.93336	3.54049	3.60792	0
antigen processing and presentation of endogenous antigen	3.19462	2.15713	0	0	0	4.14243	3.14278	0	0	3.23156	2.13507	3.18207	0	3.24785	0	3.24135	3.14381	0
regulation of cysteine-type endopeptidase activity involved in apoptotic process	2.8354	2.30901	0	0	2.02351	2.67879	3.16801	0	0	2.85302	2.25215	3.23891	0	2.5431	3.38018	3.33301	3.09025	0
prostaglandin biosynthetic process	2.12513	2.04074	0	0	0	2.07886	2.07176	0	0	2.14498	2.02048	2.10794	0	2.15233	2.57336	2.12571	2.06975	0
prostanoid biosynthetic process	2.12513	2.04074	0	0	0	2.07886	2.07176	0	0	2.14498	2.02048	2.10794	0	2.15233	2.57336	2.12571	2.06975	0
vasculogenesis	2.74841	2.25879	0	0	0	2.65147	2.67293	0	0	3.39888	2.223	2.72924	0	2.81678	2.31489	2.76956	3.26409	0
embryo implantation	2.33308	2.05876	0	0	0	2.2604	2.26694	0	0	3.03255	2.0345	2.31413	0	2.38435	3.07169	2.3376	2.91529	0
transmembrane receptor protein serine/threonine kinase signaling pathway	3.66038	0	0	0	0	4.26251	3.50745	0	0	4.99975	0	4.44881	0	3.84604	0	3.72436	3.80317	0
endochondral bone morphogenesis	3.59219	0	0	2.04009	0	4.20809	3.51924	0	2.00515	4.34877	0	4.29027	0	3.01158	0	3.65616	4.19037	0
antigen processing and presentation of peptide antigen	3.83642	0	0	0	0	4.28665	3.20338	2.63617	0	3.3252	0	4.39592	0	3.97446	0	3.35212	3.68413	0
collagen catabolic process	3.54851	0	0	0	0	4.32719	3.48589	2.2269	0	2.8014	0	4.37623	0	3.62845	0	3.60351	3.47089	0
negative regulation of cell-cell adhesion	3.61121	0	0	2.19868	0	3.44581	3.50127	2.09421	0	4.17508	0	3.57517	0	3.75336	0	3.16158	3.43338	0
negative regulation of leukocyte activation	3.74388	0	0	2.74859	0	4.12631	3.13676	2.65313	0	4.33362	0	4.26626	0	3.3812	0	3.29714	4.10044	0
negative regulation of cell activation	3.31694	0	0	2.87395	0	3.62912	3.1962	2.7617	0	4.35555	0	3.75381	0	3.45875	0	3.35543	3.6126	0
negative regulation of lymphocyte activation	3.88989	2.01576	0	2.26623	0	4.34074	3.25086	2.16549	0	4.5258	0	4.45248	0	3.48787	0	2.86315	4.31577	0
multicellular organismal homeostasis	3.40576	2.14059	0	2.2211	0	3.46258	3.58	2.68683	0	3.7614	0	3.00579	0	3.62473	0	3.82305	3.80152	0
integrin-mediated signaling pathway	3.2779	0	0	0	0	3.14202	3.17805	2.96199	0	3.29158	0	3.23156	0	3.37926	3.13393	3.3186	3.13836	0
response to antibiotic	2.74987	0	0	0	0	2.2133	2.61369	2.49403	0	2.74687	0	2.02332	0	2.53982	2.41805	3.16564	2.51489	0
negative regulation of cell migration	3.51068	0	0	0	0	3.26379	3.76769	2.12913	2.22313	2.05664	0	3.06433	0	3.28723	0	3.55549	3.64766	0
regulation of fibroblast growth factor receptor signaling pathway	3.02814	0	0	0	0	2.96853	2.97569	2.43387	2.42076	3.06892	0	2.26555	0	2.32717	0	3.06931	2.96363	0
respiratory system development	3.58737	0	0	0	0	3.90365	3.98223	2.61571	2.64955	3.13134	0	4.04405	0	2.77454	2.54938	3.15799	3.88368	0
actin filament organization	2.25072	0	0	0	0	3.00671	3.0948	2.40313	2.19258	2.24147	0	2.50569	0	2.71572	2.53634	2.9196	2.97705	0
ameboidal-type cell migration	3.58737	2.22544	2.33138	0	0	3.65642	3.40624	2.17772	2.60565	3.57971	0	3.51637	0	3.45071	3.63163	4.02089	4.00313	0
activation of protein kinase activity	3.52156	0	2.47647	0	2.32676	3.68491	3.36506	2.13897	0	3.94684	0	3.4612	0	2.8992	2.41805	3.16564	4.08095	0
odontogenesis	2.11533	0	0	0	0	3.50017	2.99737	2.8662	2.91164	3.11902	0	2.54778	0	0	0	2.59579	4.06446	0
odontogenesis of dentin-containing tooth	0	0	0	0	0	2.9298	2.95202	2.71809	2.71877	2.47241	0	0	0	0	0	2.47453	3.53706	0
positive regulation of vascular endothelial growth factor production	2.74987	0	0	2.9445	0	0	2.70494	2.88799	2.87699	3.66961	0	0	0	2.79384	0	2.7764	3.57598	0
positive regulation of interferon-gamma production	0	0	0	3.56724	0	2.49344	2.51808	3.47071	2.19258	3.98851	0	0	0	2.65268	0	2.60224	3.84167	0
negative regulation of extracellular matrix organization	2.96618	0	0	3.11681	0	2.94344	2.93572	3.06205	2.06905	3.01661	0	0	0	3.0048	0	3.00992	2.94206	0
tissue homeostasis	2.25588	0	0	2.33251	0	2.90022	2.9478	3.03729	2.27923	2.64295	0	0	0	2.75899	0	3.11069	2.45908	0
tumor necrosis factor-mediated signaling pathway	2.24329	0	0	2.10538	0	2.61362	2.15177	2.0114	0	2.75077	0	0	0	0	0	2.24013	2.12249	0
regulation of type I interferon production	2.87008	0	0	3.29168	0	3.89803	3.34272	3.75884	0	4.06835	0	0	0	0	0	2.37409	3.29853	0
type I interferon production	2.84945	0	0	3.27087	0	3.86887	3.31607	3.7374	0	4.03617	0	0	0	0	0	2.35101	3.26945	0
cellular response to hydrogen peroxide	2.82701	0	0	2.07866	0	2.19657	2.74645	0	0	2.85291	0	0	0	2.35736	0	2.85775	2.70797	0
response to hydrogen peroxide	2.74987	0	0	2.68136	0	2.16409	2.6539	2.59432	0	2.76101	0	0	0	2.365	0	3.31323	2.59886	0
regulation of extracellular matrix organization	2.16261	0	0	2.36351	0	2.10373	2.10302	2.3092	0	2.90236	0	0	0	2.19528	0	2.16543	2.80614	0
branching involved in mammary gland duct morphogenesis	2.07449	2.0005	0	2.22337	0	2.84091	2.83036	2.17877	0	2.09665	0	2.05866	0	2.09687	0	2.9105	2.83036	0
hippo signaling	2.91382	0	0	2.397	0	2.86684	2.8673	3.08668	0	2.95643	0	2.92309	0	2.98173	0	2.95545	2.85405	0
NIK/NF-kappaB signaling	2.22447	0	0	2.5807	0	2.11724	2.13156	2.49403	0	3.27088	0	2.18295	0	2.29703	0	2.22115	2.5726	0
regulation of NIK/NF-kappaB signaling	2.11671	0	0	2.42775	0	2.01729	2.02794	2.35107	0	2.62474	0	2.08307	0	2.69998	0	2.11435	2.00964	0
canonical Wnt signaling pathway	2.893	0	0	2.72137	0	2.70735	2.40317	2.96199	3.44927	0	0	2.47858	0	3.04206	0	2.92558	0	0
response to acid chemical	3.38521	0	0	2.18932	0	2.42732	2.49953	2.75571	2.83813	0	0	2.5822	0	2.42216	0	2.64803	2.08508	0
endothelial cell apoptotic process	3.20053	0	0	2.83603	0	3.79719	3.12696	2.77076	3.41333	0	0	2.53384	0	3.29199	0	2.56722	2.45908	0
regulation of mast cell activation	2.86693	0	2.29052	2.36351	0	2.10373	2.81405	3.03922	2.31105	2.90236	0	2.86815	0	2.93622	0	3.72925	2.80614	0
bone resorption	2.75711	0	0	2.38195	0	2.6807	3.37549	2.96304	2.32623	2.78224	0	2.74464	0	3.54556	0	3.50693	2.05693	0
regulation of tube diameter	3.01884	0	0	2.91206	0	3.4203	2.92753	2.8097	2.34914	2.52628	0	3.00237	0	3.68774	0	4.19203	2.38129	0
regulation of blood vessel diameter	3.01884	0	0	2.91206	0	3.4203	2.92753	2.8097	2.34914	2.52628	0	3.00237	0	3.68774	0	4.19203	2.38129	0
vascular process in circulatory system	2.8212	0	0	2.79832	0	3.14805	2.71998	2.70695	2.28347	2.37813	0	2.79158	0	3.45071	0	3.89161	2.22084	0
regulation of blood vessel size	2.85125	0	0	2.77384	0	3.22734	2.76097	2.68925	2.23373	2.38807	0	2.8323	0	3.51117	0	4.00616	2.23852	0
regulation of tube size	2.83248	0	0	2.75657	0	3.20515	2.74064	2.66831	2.22313	2.36809	0	2.81387	0	3.48787	0	3.97489	2.2213	0
negative regulation of defense response	3.49207	0	0	2.64012	0	2.86011	2.90688	2.52675	2.16781	2.58115	0	2.13908	0	2.69706	0	3.0519	2.83351	0
JNK cascade	4.16836	0	0	2.86445	0	3.04057	3.0948	2.74453	2.37507	3.23156	0	2.73889	0	2.90015	0	3.26588	3.02137	0
stress-activated protein kinase signaling cascade	4.08943	0	0	2.75657	0	2.67629	3.12401	2.62392	2.32713	3.2722	0	2.8323	0	2.65413	0	3.3186	3.42214	0
regulation of single stranded viral RNA replication via double stranded DNA intermediate	2.07449	0	0	3.23335	0	3.06253	2.02599	3.18261	2.14717	2.09665	0	2.05995	0	2.08985	0	3.14044	2.03896	0
negative regulation of ossification	2.1267	0	0	3.67886	0	2.58687	2.05367	3.57228	2.93386	2.14399	0	2.10405	0	2.75197	0	2.70425	2.03543	0
chemokine biosynthetic process	2.16261	0	0	3.37384	0	2.13581	2.11935	3.32341	3.28339	2.18776	0	2.14538	0	2.17685	0	3.28498	2.1293	0
chemokine metabolic process	2.16261	0	0	3.37384	0	2.13581	2.11935	3.32341	3.28339	2.18776	0	2.14538	0	2.17685	0	3.28498	2.1293	0
cardiac chamber development	2.70647	0	0	3.71984	0	3.03056	2.16627	2.60497	3.5811	2.71367	0	3.63829	0	2.35736	0	2.26255	2.53752	0
regulation of animal organ morphogenesis	2.44662	0	0	3.91381	0	2.69811	2.7433	3.25683	4.29635	2.44529	0	2.82758	0	2.14684	0	2.888	3.11129	0
CD4-positive, alpha-beta T cell cytokine production	2.29969	0	0	2.45265	0	2.25864	2.24481	2.41271	2.39308	3.23156	0	2.28493	0	2.33072	0	2.30084	3.14381	0
regulation of extracellular matrix assembly	2.16261	0	0	2.26623	0	2.13581	2.11935	2.23354	2.22313	3.27129	0	2.14538	0	2.17685	0	2.16543	3.20357	0
positive regulation of T cell mediated immunity	2.55993	0	0	2.11584	0	2.47965	2.49953	2.05484	2.08202	3.31288	0	2.5433	0	2.62228	0	2.57231	3.20035	0
positive regulation of T cell cytokine production	2.51671	0	0	2.66229	0	2.46215	2.46838	2.64226	2.59482	3.51346	0	2.50274	0	2.54789	0	2.52634	3.43338	0
endocardial cushion formation	2.17493	0	0	2.3366	0	2.13581	2.12552	2.29222	2.28347	2.19855	0	2.15325	0	2.20154	0	2.17865	2.1293	0
positive regulation of transcription regulatory region DNA binding	2.12513	0	0	2.27901	0	2.07886	2.07176	2.23354	2.23219	2.14498	0	2.10794	0	2.15233	0	2.12571	2.06975	0
regulation of heart morphogenesis	2.16261	0	0	2.36351	0	2.8154	2.10302	2.3092	2.31105	2.90236	0	2.86815	0	2.19528	0	2.16543	2.80614	0
regulation of SMAD protein signal transduction	2.29969	0	0	2.45265	0	3.14132	2.24481	2.41271	2.39308	3.23156	0	3.18207	0	2.33072	0	2.30084	2.24612	0
positive regulation of SMAD protein signal transduction	2.07449	0	0	2.18539	0	3.06253	2.02599	2.14516	2.14717	3.13908	0	3.10049	0	2.08985	0	2.08035	2.03896	0
muscle cell proliferation	2.82233	0	0	2.15069	0	3.0597	2.70494	2.41165	2.11646	2.42561	0	3.20166	0	2.54789	0	2.85009	3.04458	0
regulation of smooth muscle cell proliferation	2.68745	0	0	2.22337	0	3.00671	2.5836	2.1243	2.18085	2.25801	0	3.1279	0	2.34118	0	2.70425	2.98638	0
smooth muscle cell proliferation	2.65097	0	0	2.19868	0	2.96174	2.54833	2.09421	2.15819	2.22216	0	3.0893	0	2.30889	0	2.66149	2.94438	0
regulation of anatomical structure size	2.49633	0	0	2.31302	0	2.84091	2.62211	2.43387	2.26309	2.18776	0	2.72451	0	2.97178	0	3.49656	2.49265	0
positive regulation of smooth muscle cell proliferation	2.72577	0	0	2.51577	0	3.17138	2.63948	2.43433	2.44988	2.74048	0	3.25814	0	2.80172	0	3.34196	3.16668	0
positive regulation of inflammatory response	2.9142	0	0	2.33686	0	2.79967	2.82843	2.23457	2.28347	2.44529	0	2.90249	0	3.0225	0	2.95545	2.78254	0
apoptotic cell clearance	2.86693	0	0	2.36351	0	3.59787	2.81405	2.3092	2.31105	2.18234	0	2.86815	0	2.93622	0	2.90381	2.80614	0
regulation of cardiac muscle tissue development	2.74987	0	0	2.53939	0	2.64066	2.13589	3.00985	2.47314	2.76441	0	2.72924	0	2.28484	0	2.21914	2.6273	0
negative regulation of fat cell differentiation	2.44655	0	0	2.68837	0	2.36513	2.38453	2.64226	2.62269	2.45829	0	2.42555	0	2.50036	0	2.45165	2.362	0
face development	2.44655	0	0	2.68837	0	2.36513	2.38453	2.64226	2.62269	2.45829	0	2.42555	0	2.50036	0	2.45165	2.362	0
regulation of stem cell proliferation	2.55662	0	0	2.20971	0	3.09861	2.48575	2.77076	2.16781	2.56135	0	2.53384	0	2.62228	0	2.56722	2.45908	0
cellular response to interferon-beta	2.36462	0	0	2.51577	0	3.22567	2.31936	3.40634	2.44944	2.38807	0	2.35016	0	2.3942	0	2.37409	2.31297	0
T cell cytokine production	2.24222	0	0	2.44168	0	2.92099	2.18288	2.38994	2.38238	3.01661	0	2.21829	0	3.03038	0	3.01178	2.9104	0
humoral immune response	2.44354	0	0	3.09508	0	2.92166	2.63792	2.9065	2.00267	2.42899	0	2.72924	0	2.93732	0	2.79741	2.53507	0
antimicrobial humoral response	2.26385	0	0	3.17237	0	3.16373	2.67293	3.0455	2.08784	2.77376	0	2.73527	0	2.85163	0	2.78146	2.62436	0
organ growth	2.65097	0	0	2.69806	0	2.48752	2.54377	3.01422	2.63285	3.11558	0	2.61185	0	2.75499	0	3.13864	2.9104	0
positive regulation of cytokine biosynthetic process	2.16769	0	0	3.08804	0	2.72068	2.73245	2.99736	2.35362	3.51588	0	2.78721	0	2.86614	0	3.549	3.40648	0
regulation of chemotaxis	2.82321	0	0	2.07866	0	3.08519	3.14859	3.21921	2.04473	2.41311	0	2.79092	0	2.94978	0	3.3186	3.53706	0
positive regulation of cell-substrate adhesion	2.26385	0	0	3.17237	0	3.16373	3.20371	3.0455	2.08784	2.77376	0	2.22681	0	2.33902	0	2.78146	3.72717	0
T cell differentiation in thymus	3.00761	0	0	2.68616	0	2.9227	2.93572	3.24137	3.2667	3.03886	0	3.00237	0	2.46229	0	2.40463	3.57598	0
nephron development	2.37929	0	0	3.30856	0	2.72968	2.76097	3.17782	2.7089	2.87502	0	3.343	0	2.46564	0	2.888	3.22727	0
renal system development	2.15375	0	0	3.10073	0	2.31729	2.74064	3.34896	3.00977	2.87668	0	2.82936	0	2.25868	0	2.51261	3.44732	0
nephron tubule development	2.31579	0	0	2.64012	0	2.75385	2.7731	2.56624	2.06457	2.87917	0	3.4254	0	2.38223	0	2.888	3.33038	0
positive regulation of kidney development	2.12513	0	0	3.07244	0	2.76087	2.76097	2.26646	2.27389	2.85314	0	3.59408	0	2.1573	0	2.85231	3.5355	0
mesenchyme morphogenesis	2.44655	0	0	2.68837	0	2.36513	3.07316	2.64226	2.62269	2.45829	0	3.12741	0	2.50036	0	3.18059	3.05429	0
regulation of myeloid leukocyte differentiation	2.34516	0	0	2.70619	0	3.26929	3.31607	2.63617	3.1873	2.35738	0	3.37681	0	2.42131	0	3.46263	3.26945	0
cardiac septum development	2.46151	0	0	3.40966	0	2.86981	0	2.19491	3.30445	2.46163	0	2.97186	0	2.03493	2.27109	0	2.32939	0
regulation of striated muscle tissue development	2.14487	0	0	2.52891	0	2.0265	0	2.9036	2.46299	2.58877	0	2.10794	0	2.21588	0	2.14293	2.44008	0
regulation of pathway-restricted SMAD protein phosphorylation	2.02315	0	0	2.26623	0	3.1815	0	2.1919	2.22313	3.31162	0	3.25076	0	2.07369	0	2.02977	2.51931	0
nephron epithelium development	0	0	0	2.28592	0	2.33824	2.37647	2.19491	0	2.46163	0	2.97186	0	2.03493	0	2.46635	2.85235	0
kidney epithelium development	0	0	0	2.69685	0	2.18527	2.20486	2.61571	2.16781	2.3115	0	2.74406	0	0	0	2.30084	2.62436	0
cardiac ventricle morphogenesis	0	0	0	2.59598	0	2.23186	2.23255	2.53099	2.52347	2.32556	0	2.28497	0	2.36988	0	2.312	2.21571	0
cardiac ventricle development	0	0	0	2.98566	0	2.45453	2.02312	2.36987	2.91164	2.58293	0	2.54778	0	2.17685	0	2.11243	2.444	0
homeostasis of number of cells	0	0	0	2.38308	0	2.86607	2.14248	2.66809	2.32713	2.63326	0	2.59486	0	2.00521	0	2.65455	2.83641	0
negative regulation of myoblast differentiation	0	0	0	2.22337	0	2.84091	2.01942	2.17877	2.98657	2.91182	0	2.87813	0	2.09687	0	2.08035	2.83036	0
positive regulation of reactive oxygen species metabolic process	2.72577	0	0	2.0032	0	2.61288	2.63948	0	2.44988	2.74048	0	2.70268	0	2.80172	0	2.74387	2.59854	0
negative regulation of transmembrane receptor protein serine/threonine kinase signaling pathway	2.16402	0	0	2.04009	0	2.05735	2.07793	0	2.00515	2.64992	0	2.13267	0	2.23494	2.03342	2.16543	2.04422	0
wound healing, spreading of epidermal cells	2.58699	0	0	2.73632	0	2.54257	2.54377	2.71298	0	2.60231	0	2.57924	0	2.62228	2.01645	2.60224	2.53673	0
regulation of STAT cascade	2.44292	0	0	2.33686	0	2.31577	2.34612	2.23457	0	2.44529	0	2.40663	0	2.53075	2.41775	2.4464	2.78254	0
STAT cascade	2.55586	0	0	2.49748	0	2.40967	2.46219	2.39651	2.01475	2.11706	0	2.51602	0	2.64971	2.13501	2.56472	2.87223	0
negative regulation of cellular response to growth factor stimulus	2.39073	0	0	2.34871	0	2.25864	2.28784	2.24034	2.29868	2.85315	0	2.34964	0	2.48345	2.01645	2.39147	2.23584	0
cellular response to interferon-alpha	2.25958	0	0	2.36552	0	2.23787	2.21696	2.34125	2.31371	2.29055	0	2.25163	0	2.27919	2.57478	2.2602	2.22846	0
positive regulation of STAT cascade	3.00205	0	0	2.76057	0	2.3353	2.36314	2.69599	2.70052	2.45062	0	2.41518	0	2.51356	2.72118	2.4472	2.88822	0
epithelial to mesenchymal transition involved in endocardial cushion formation	2.66936	0	0	2.81564	0	2.63464	2.62878	2.78579	2.74463	2.69746	0	2.66836	0	2.70195	2.07485	2.68872	2.62833	0
positive regulation of cytokine secretion	2.64649	0	0	3.05278	0	3.04057	2.55554	2.93803	2.44988	2.64992	0	2.13267	0	2.73503	2.03342	2.65814	2.50462	0
regulation of epithelial cell proliferation	2.89041	0	0	2.18539	0	2.67629	2.74711	2.35835	2.44733	2.53769	0	3.20166	0	2.69998	2.01853	3.31581	2.99966	0
regulation of actin cytoskeleton organization	2.64976	0	0	2.19868	0	3.1623	3.24599	2.40025	2.15825	2.30422	0	2.97186	0	2.78869	2.78288	3.04391	3.14381	0
regulation of stem cell differentiation	2.49811	0	0	2.16356	0	3.03441	2.42276	2.71587	2.7089	3.15202	0	3.10793	0	2.55387	3.35703	2.50443	3.02335	0
blood coagulation	2.27545	0	0	2.51577	0	3.11726	2.82663	2.36937	2.14069	2.59522	0	3.28826	0	2.74945	3.18925	2.62438	2.38485	0
hemostasis	2.22161	0	0	2.4609	0	3.05401	2.76097	2.31439	2.09013	2.53769	0	3.22133	0	2.69637	3.13648	2.56422	2.32455	0
coagulation	2.20931	0	0	2.45265	0	3.04057	2.74711	2.3066	2.08202	2.52963	0	3.20778	0	2.68309	3.13022	2.55091	2.31297	0
regulation of leukocyte degranulation	2.73238	2.30901	2.22017	2.24712	0	0	2.67293	2.90222	2.20211	2.75415	2.27929	2.72248	0	2.78176	0	3.54705	2.65245	0
regulation of mast cell degranulation	2.68774	0	2.60926	2.08693	2.22501	0	2.63948	2.82257	2.05627	2.7159	0	2.68403	0	2.73503	0	3.60674	2.62969	0
regulation of mast cell activation involved in immune response	2.63647	0	2.57945	2.04639	2.1905	0	2.5836	2.78579	2.01128	2.64992	0	2.62312	0	2.68139	0	3.53728	2.56602	0
mast cell degranulation	2.64476	0	2.1784	2.18539	0	0	2.5836	2.81342	2.14717	2.65539	0	2.6279	0	2.69845	0	3.43461	2.5596	0
mast cell activation involved in immune response	2.60073	0	2.15256	2.15069	0	0	2.54057	2.78579	2.11646	2.60861	0	2.58223	0	2.65413	0	3.3787	2.51557	0
mast cell mediated immunity	2.55993	0	2.14154	2.11584	0	0	2.49953	2.74756	2.08202	2.57117	0	2.5433	0	2.62228	0	3.32692	2.47306	0
negative regulation of protein transport	3.37547	2.0717	0	2.46624	0	0	0	2.35885	0	2.45843	2.0345	2.42463	0	3.01158	0	2.46856	2.72499	0
negative regulation of establishment of protein localization	3.31694	2.04493	0	2.42008	0	0	0	2.31355	0	2.41311	2.00587	2.37003	0	2.95829	0	2.41788	2.66699	0
positive regulation of innate immune response	3.33173	2.3905	0	2.0805	0	2.73078	2.10015	2.66809	0	3.33011	2.31853	2.16103	0	2.00497	0	2.21877	2.70187	0
negative regulation of protein secretion	3.58737	2.1177	0	3.50227	0	2.40908	2.45733	3.37007	2.36482	3.06806	2.07957	2.50713	0	3.70833	0	3.08049	3.43341	0
positive regulation of myeloid leukocyte differentiation	2.33308	2.05876	0	2.57898	0	2.92489	2.93572	3.19841	2.51189	2.3526	2.0345	2.31413	0	2.38435	0	3.03684	2.91529	0
interleukin-2 biosynthetic process	2.23778	2.11747	0	2.38973	0	2.19657	2.18458	2.35126	2.33343	3.14657	2.09201	2.21829	0	2.26425	0	2.23722	3.05552	0
positive regulation of cell activation	5	5	4.52017	5	4.33462	5	5	4.85862	4.54443	5	5	5	2.36897	5	5	5	5	3.01211
positive regulation of leukocyte activation	5	5	4.58548	4.8639	4.43808	5	5	4.59588	4.29686	5	5	5	2.38987	5	5	5	5	3.01211
positive regulation of immune effector process	5	5	4.68309	4.93873	4.76564	5	5	5	4.83482	5	5	5	2.04812	5	5	5	5	2.55554
positive regulation of lymphocyte activation	5	5	4.6855	5	4.76376	5	5	4.80448	4.45277	5	5	5	2.04812	5	5	5	5	2.55978
T cell activation	5	5	4.89572	5	4.80896	5	5	5	5	5	5	5	2.12553	5	5	5	5	2.22683
regulation of leukocyte mediated immunity	5	5	4.6855	5	4.8096	5	5	5	5	5	5	5	2.68025	5	5	5	5	2.55978
lymphocyte differentiation	5	4.26644	4.25387	5	3.41517	5	5	5	4.75204	5	4.77264	5	3.04314	5	4.03911	5	5	2.55554
T cell differentiation	5	3.85635	4.89572	5	4.49787	5	5	5	4.28953	5	3.73877	5	2.41167	5	3.54555	5	5	2.41859
type 2 immune response	4.78342	4.64938	4.52017	4.10047	4.19572	5	5	4.9077	2.42076	5	4.58141	5	2.12553	5	4.76351	5	5	0
regulation of lymphocyte proliferation	4.9288	4.99045	4.6855	3.95348	4.78953	5	4.78158	4.27161	2.91656	5	4.89191	4.8269	0	4.52687	4.03911	4.40105	5	0
regulation of T cell activation	5	4.15609	4.52017	4.56521	4.43808	5	5	4.81241	3.98486	5	4.03379	5	0	5	4.06075	5	5	0
regulation of leukocyte proliferation	5	4.81413	4.64851	4.75561	4.72253	5	5	5	3.62191	5	4.69902	5	0	4.81006	3.83645	5	5	0
regulation of mononuclear cell proliferation	4.90423	4.98318	4.6855	4.42205	4.78953	5	5	4.80448	3.35117	5	4.88645	4.80244	0	4.50378	4.02328	4.93167	5	0
cellular response to interferon-gamma	5	5	2.1784	5	3.73458	5	5	5	5	5	5	5	0	5	5	5	5	0
interferon-gamma-mediated signaling pathway	5	5	2.31972	5	4.46543	5	5	5	5	5	5	5	0	5	5	5	5	0
positive regulation of cytokine production	5	5	2.50912	5	2.7901	5	5	5	5	5	4.43307	5	0	5	4.95239	5	5	0
defense response to virus	5	5	3.16534	5	3.16814	5	5	5	5	5	5	5	0	5	5	5	5	0
positive regulation of DNA-binding transcription factor activity	4.78832	4.86953	3.62007	5	3.56882	5	5	5	4.89614	5	5	4.69386	0	4.98136	4.83011	5	5	0
positive regulation of lymphocyte differentiation	5	4.314	4.08762	3.83734	3.49696	5	5	4.32445	4.34231	5	5	5	0	5	5	5	5	0
production of molecular mediator of immune response	5	5	4.25387	4.74023	4.76469	5	4.8558	5	4.63287	5	4.5414	4.90582	0	5	4.61627	5	5	0
positive regulation of T cell activation	5	5	4.6855	5	4.79007	5	5	5	5	5	4.93259	5	0	5	4.65412	5	5	0
positive regulation of leukocyte cell-cell adhesion	5	5	4.64851	5	5	5	5	5	5	5	5	5	0	5	5	5	5	0
positive regulation of cell-cell adhesion	5	5	4.35842	5	4.8096	5	5	5	5	5	5	5	0	5	5	5	5	0
response to interferon-gamma	5	5	4.25387	5	5	5	5	5	5	5	5	5	0	5	5	5	5	0
leukocyte cell-cell adhesion	5	5	4.35842	5	5	5	5	5	5	5	5	5	0	5	5	5	5	0
positive regulation of I-kappaB kinase/NF-kappaB signaling	5	5	4.35842	5	5	5	5	5	5	5	5	5	0	5	5	5	5	0
I-kappaB kinase/NF-kappaB signaling	5	5	3.61225	5	4.25628	5	5	5	4.85116	5	5	5	0	5	5	5	5	0
response to virus	5	5	4.44591	5	4.33462	5	5	5	5	5	5	5	0	5	5	5	5	0
regulation of I-kappaB kinase/NF-kappaB signaling	5	5	3.94102	5	4.58469	5	5	5	4.96567	5	5	5	0	5	5	5	5	0
regulation of leukocyte cell-cell adhesion	5	4.96175	4.03216	5	4.50954	5	5	5	5	5	4.83803	5	0	5	4.7485	5	5	0
regulation of cell-cell adhesion	5	4.96175	3.94269	5	4.31111	5	5	5	4.94161	5	4.83269	5	0	5	4.91089	5	5	0
regulation of immune effector process	5	5	4.25387	5	3.87765	5	5	5	5	5	5	5	0	5	4.72612	5	5	0
regulation of production of molecular mediator of immune response	5	4.98318	4.25387	5	4.46247	5	5	5	5	5	4.89191	5	0	5	4.29377	5	5	0
positive regulation of cell adhesion	5	5	4.44591	5	5	5	5	5	5	5	5	5	0	5	5	5	5	2.39682
regulation of lymphocyte activation	5	5	5	5	5	5	5	5	4.18595	5	5	5	0	5	5	5	5	2.17347
positive regulation of leukocyte mediated immunity	5	5	3.42407	3.97759	3.635	5	5	3.84375	3.85673	5	4.92609	5	0	5	4.33799	5	5	2.31616
regulation of lymphocyte differentiation	4.24452	4.25631	3.82623	3.20671	3.1653	5	5	3.59095	3.59413	5	4.91712	5	0	4.40104	4.80924	4.88128	5	2.16265
regulation of leukocyte differentiation	5	4.06273	3.54598	4.80043	2.77196	5	5	4.58314	5	5	4.58141	5	0	5	4.12912	5	5	2.27722
positive regulation of leukocyte differentiation	5	5	4.17823	5	3.49696	5	5	5	5	5	5	5	0	5	5	5	5	2.24746
positive regulation of hemopoiesis	4.94751	4.67157	3.61225	4.39519	2.93196	5	5	4.80448	4.87254	5	5	5	0	5	5	5	5	2.05904
negative regulation of multi-organism process	5	5	2.96723	3.67497	3.12228	5	5	4.02973	4.06047	5	5	5	0	5	5	5	5	0
negative regulation of viral process	5	5	3.17978	3.29168	2.62552	5	5	3.17782	3.78715	5	5	5	0	5	5	5	5	0
regulation of viral life cycle	5	5	2.53521	3.78285	2.00675	5	5	4.15954	3.63601	5	5	5	0	5	5	5	5	0
regulation of viral process	5	5	2.87919	3.5037	2.29479	5	5	3.84836	3.40008	5	5	5	0	5	5	5	5	0
regulation of symbiosis, encompassing mutualism through parasitism	5	5	2.66705	3.03299	2.06362	5	5	3.35085	2.94132	5	5	5	0	5	5	5	5	0
negative regulation of viral life cycle	5	5	2.51928	3.08062	2.05667	5	5	2.97829	3.60501	5	5	5	0	4.88632	5	5	5	0
regulation of multi-organism process	5	5	2.19579	2.48174	2.05667	5	5	3.40634	2.42066	5	5	5	0	5	5	5	5	0
regulation of viral entry into host cell	5	5	2.54682	2.00667	2.15374	5	5	2.74059	2.7089	4.35992	4.97225	5	0	3.48426	4.18132	4.36381	5	0
neutrophil activation	5	4.32555	3.8464	3.28151	4.58469	5	5	3.40305	2.25573	3.77342	4.17964	5	2.41167	3.65572	4.49357	4.57669	5	2.55978
neutrophil mediated immunity	5	3.81893	3.21518	2.91738	4.05047	5	5	3.03922	2.24838	3.4123	3.6808	5	2.04297	3.29933	4.05706	4.18499	4.95296	2.15457
neutrophil degranulation	5	3.94236	3.29037	2.72688	4.16107	5	4.9347	2.8475	2.08202	3.23308	3.80228	5	2.04812	3.09593	4.18132	4.01383	4.76355	2.16551
neutrophil activation involved in immune response	5	3.92269	3.28294	2.69806	4.1447	5	4.88825	2.81742	2.06263	3.20402	3.77354	4.97531	2.04812	3.06321	4.16928	3.97431	4.71531	2.16551
regulation of peptidyl-tyrosine phosphorylation	4.50114	4.32555	2.33607	2.41927	2.32409	5	4.86723	2.70912	0	3.53536	4.2087	4.4211	0	3.69171	4.45351	4.05681	4.22986	0
regulation of type 2 immune response	4.31694	3.89829	3.71774	2.77384	3.2963	4.27072	4.28235	3.5755	0	4.35992	3.82126	4.30638	0	4.39756	4.18132	4.36381	4.25254	0
regulation of hemopoiesis	5	2.89857	3.10478	3.81373	2.29479	5	5	3.9572	4.48529	5	3.92289	5	0	4.75679	4.51533	5	5	0
regulation of extrinsic apoptotic signaling pathway via death domain receptors	5	2.66551	2.8652	3.78285	2.37035	4.90861	4.9347	3.68345	3.63601	4.23727	2.63113	4.95002	0	4.29008	4.49275	5	4.91012	0
neutrophil migration	5	2.33951	3.73806	3.92344	2.32376	5	5	5	3.24289	4.74529	2.28718	5	0	4.84657	4.16928	4.76068	5	0
neutrophil chemotaxis	5	2.50524	3.94269	3.62358	2.46056	5	5	4.77403	2.93386	4.48585	2.46632	5	0	4.57653	4.49068	4.4983	5	0
granulocyte migration	5	2.62517	3.40204	5	2.06362	5	5	5	4.3658	5	2.5901	5	0	5	4.27174	5	5	0
granulocyte chemotaxis	5	2.84043	3.61225	4.93873	2.22501	5	5	5	3.57754	5	2.81215	5	0	5	4.63654	5	5	0
alpha-beta T cell activation	5	3.35412	3.40204	5	3.61245	5	5	5	3.78192	5	3.28968	5	0	5	3.00496	5	5	0
positive regulation of T cell differentiation	4.50973	3.77572	4.25387	3.53421	3.69449	5	5	4.05985	4.06047	5	3.6915	4.45702	0	4.60411	4.31491	5	5	0
regulation of DNA-binding transcription factor activity	4.19622	4.10814	3.76849	4.25564	3.49696	4.75159	4.87058	4.43215	4.16053	5	4.5414	3.72201	0	4.00823	3.66609	5	5	0
CD4-positive, alpha-beta T cell activation	3.65155	3.66139	4.24424	4.73703	3.61877	4.91869	4.9573	4.59588	2.71877	5	3.59172	4.30008	0	4.43791	3.44502	5	5	0
lymphocyte proliferation	4.59808	4.07048	4.25387	3.87558	4.19572	5	4.43671	4.10479	2.91164	5	3.95129	4.50871	0	4.28102	3.6159	4.14331	5	0
leukocyte proliferation	4.69303	3.83004	4.12987	4.44645	3.99083	5	5	4.7481	3.46258	5	3.71019	4.60564	0	4.39756	3.35313	4.71862	5	0
mononuclear cell proliferation	4.55293	4.05231	4.25387	4.27193	4.1803	5	4.88825	4.56887	3.30276	5	3.93914	4.46358	0	4.23633	3.58538	4.57658	5	0
positive regulation of lymphocyte mediated immunity	5	4.05056	2.9382	3.50762	3.28814	4.85567	4.23748	3.39367	3.4004	5	3.95074	4.28506	0	4.43574	3.66357	4.361	4.83741	0
positive regulation of production of molecular mediator of immune response	4.89181	4.37529	3.17978	3.92646	3.54632	5	4.79014	5	3.78715	5	4.31701	4.81287	0	5	4.06615	4.92318	5	0
adaptive immune response based on somatic recombination of immune receptors built from immunoglobulin superfamily domains	4.279	4.15739	2.87663	4.22933	2.67593	5	4.5629	4.4353	3.32811	5	4.03379	4.22073	0	4.96725	3.41375	5	5	0
lymphocyte activation involved in immune response	4.02734	4.12358	2.91459	4.62399	2.32376	5	4.49037	3.91864	2.96624	4.06835	4.0192	4.54455	0	3.66832	4.03911	4.10323	4.97673	0
mammary gland morphogenesis	4.04283	4.13234	3.16534	3.56435	2.67593	5	5	3.47821	2.72987	4.9785	4.05064	4.88714	0	4.15254	3.30962	4.976	5	0
T-helper 2 cell differentiation	3.93396	3.92269	3.28294	4.08634	2.93196	5	5	4.03009	2.93386	5	3.85662	5	0	5	4.57765	5	5	0
T cell selection	3.93396	2.14957	3.10478	3.48275	2.62552	3.87093	3.90101	4.11826	2.65716	3.99492	2.12211	3.92553	2.00427	4.02583	2.40465	4.0145	3.8645	0
regeneration	4.23419	3.13986	2.80811	2.36537	2.19294	3.54169	3.60214	3.13792	2.31367	2.77802	2.46632	3.66997	0	3.85523	3.17963	4.28843	3.05145	0
regulation of alpha-beta T cell activation	3.52156	2.67293	2.31132	2.68837	2.62552	4.04798	4.10322	2.62392	2.62269	4.20581	2.63825	3.49081	0	3.62845	2.6485	4.21771	4.73072	0
alpha-beta T cell proliferation	3.28128	2.63165	2.48889	3.50895	3.21173	4.09277	4.11969	3.43728	3.4004	4.20581	2.60961	3.25187	0	3.34942	2.18547	4.20373	4.08095	0
positive regulation of type 2 immune response	3.79578	2.47854	3.2117	2.90757	2.84303	3.78023	3.78597	3.9138	2.83813	3.86488	2.45606	3.79744	0	3.85577	3.25269	3.87907	3.79098	0
stem cell differentiation	3.49207	2.40695	2.70977	2.64012	2.09853	3.78528	3.36315	3.42762	3.46703	4.00108	2.33916	3.92553	0	3.6319	3.56005	3.54049	3.77643	0
negative regulation of immune effector process	4.77092	3.03083	2.07967	3.34981	2.32614	3.96589	4.02379	3.21921	3.26746	3.51482	2.98964	4.06708	0	3.62055	3.50837	4.15356	3.94645	0
regulation of lymphocyte mediated immunity	4.22815	3.12527	2.47706	3.63326	2.62491	4.6775	3.56515	3.4906	3.50584	4.26465	3.07252	3.62948	0	4.38066	3.3634	4.28552	4.04834	0
regulation of T cell differentiation	3.35958	3.29268	4.25387	2.75657	3.56882	4.34074	4.40608	3.15423	3.20535	4.5258	3.22841	3.85761	0	3.48787	3.56005	3.97489	4.95296	0
positive regulation of lymphocyte proliferation	3.48965	4.18777	3.41399	3.41164	3.62416	4.5097	3.96519	3.27036	2.78276	4.6904	4.09574	3.45176	0	3.61486	3.04478	4.10368	5	0
positive regulation of mononuclear cell proliferation	3.46188	4.16642	3.40389	3.9438	3.61877	5	4.53565	3.79381	3.29154	4.65588	4.07464	3.42229	0	3.58666	3.0237	4.67378	5	0
positive regulation of leukocyte proliferation	3.3127	4.06273	3.31964	3.80006	3.54632	4.89677	4.35219	3.66283	3.15705	4.46241	3.95129	3.25879	0	3.43848	2.90928	4.47906	5	0
T-helper cell differentiation	3.49677	2.68445	2.87663	4.56521	2.39492	4.96582	4.98984	4.44563	2.35362	5	2.66129	4.23587	0	4.34923	2.89539	5	5	0
CD4-positive, alpha-beta T cell differentiation involved in immune response	3.40325	2.63984	2.85124	4.44645	2.35092	4.85567	4.8839	4.33896	2.30044	4.99292	2.61017	4.11884	0	4.23633	2.8228	4.99358	5	0
alpha-beta T cell activation involved in immune response	3.3649	2.61939	2.83244	4.39894	2.34078	4.80436	4.8279	4.29779	2.27389	4.93645	2.59217	4.06708	0	4.18424	2.79333	4.93791	5	0
alpha-beta T cell differentiation involved in immune response	3.3649	2.61939	2.83244	4.39894	2.34078	4.80436	4.8279	4.29779	2.27389	4.93645	2.59217	4.06708	0	4.18424	2.79333	4.93791	5	0
alpha-beta T cell differentiation	3.21054	2.50524	3.0045	4.22403	2.46056	4.33321	4.38571	4.08887	2.39308	4.48585	2.46632	3.76966	0	3.91192	2.42024	4.4983	4.99948	0
T cell differentiation involved in immune response	3.12681	2.48148	2.70977	4.13641	2.23159	4.45655	4.49037	4.03101	2.12814	4.59053	2.44819	3.77239	0	3.89623	2.60126	4.59146	5	0
regulation of T cell proliferation	4.01909	2.9917	3.16534	3.48823	3.34224	5	4.51337	3.33973	2.87699	5	2.94611	4.5653	0	3.62845	2.64792	4.09615	5	0
T cell proliferation	3.93396	2.63336	2.87663	3.49443	2.98502	4.87591	4.38571	3.33792	2.91045	5	2.59217	4.4412	0	3.58666	2.26935	4.01395	5	0
morphogenesis of a branching epithelium	3.83642	2.59788	2.8609	3.4131	2.93697	4.77242	5	3.75855	3.30683	3.87592	3.16673	4.88714	0	3.49973	3.87526	4.43101	5	0
branching morphogenesis of an epithelial tube	3.56593	2.41673	3.19248	3.01383	2.5712	4.54084	5	3.40634	2.93386	3.57971	2.99634	4.65459	0	3.16772	3.29438	4.16862	5	0
morphogenesis of a branching structure	3.54896	2.43717	2.72773	3.14855	2.77135	4.3801	5	3.47821	3.05988	3.55321	2.96069	4.52199	0	3.21538	3.61323	4.10323	5	0
lymphocyte mediated immunity	3.21815	3.70524	3.60694	3.15858	3.41517	3.75725	3.06571	3.36168	2.70822	3.6002	3.59172	3.1566	2.04347	3.78844	3.08431	3.6581	3.33972	2.03429
positive regulation of immunoglobulin production	2.64476	3.13986	2.1784	2.88314	2.74068	3.29848	2.5836	2.81342	2.14717	2.65539	3.11116	2.6279	0	2.69845	2.54837	2.65806	2.5596	0
regulation of immunoglobulin production	2.58699	3.44762	2.7685	2.86869	3.27138	3.14202	2.51808	2.79192	2.19258	2.59373	3.39568	2.5648	0	2.65268	2.69178	2.60224	2.4841	0
response to estrogen	2.86693	2.33951	2.57945	2.57026	2.10955	2.7838	2.79645	2.49857	2.50368	2.89882	3.07901	2.86091	0	2.94978	3.13648	3.57696	2.77027	0
regulation of alpha-beta T cell proliferation	2.63647	2.75239	2.57945	2.82823	3.34224	3.4203	3.42138	2.78579	2.75524	3.51346	2.73779	2.62312	0	2.68139	2.31489	3.53728	3.42214	0
regulation of myeloid leukocyte mediated immunity	3.04191	2.86119	2.04768	2.61288	0	2.29883	2.97779	3.24137	2.53959	3.07776	2.8367	3.0384	0	3.11035	2.31115	3.84864	2.95833	0
negative regulation of extrinsic apoptotic signaling pathway via death domain receptors	2.97064	2.45843	2.33542	4.03981	0	2.92099	2.92453	3.96011	3.91411	3.01661	2.42659	2.97966	0	3.03038	2.84332	3.85651	2.9104	0
endothelial cell migration	3.59904	2.27813	0	2.18216	0	3.82866	3.46277	2.04634	2.1446	3.18713	0	3.5496	0	3.34503	3.08431	4.10403	3.80904	0
gland development	3.51402	2.36039	0	3.24263	0	3.97296	4.10811	3.02844	2.81421	3.50547	0	3.79328	0	3.7111	3.01539	4.31889	3.93614	0
regulation of kidney development	2.9065	2.01619	0	3.20671	0	3.54966	3.5693	3.11444	2.44532	3.66961	0	4.39592	0	2.98173	2.21983	3.69387	4.31253	0
positive regulation of cysteine-type endopeptidase activity	2.70931	2.50524	0	2.17351	0	3.06253	3.6497	2.07304	2.13698	3.23156	2.4581	3.17729	0	2.80172	4.06615	3.80841	3.57883	0
regulation of nephron tubule epithelial cell differentiation	2.96618	2.61921	0	3.11681	0	2.94344	2.93572	3.06205	2.06905	3.01661	2.59478	2.98362	0	3.0048	3.45914	3.00992	2.94206	0
positive regulation of cysteine-type endopeptidase activity involved in apoptotic process	2.58223	2.14462	0	2.4609	0	2.45453	2.99737	2.36987	2.39936	2.58293	2.103	3.07168	0	2.67102	3.81177	3.13864	2.94705	0
negative regulation of peptide secretion	3.94641	2.61921	0	3.33396	0	2.75184	2.78145	3.75823	2.25223	3.42143	2.57286	2.85832	0	4.09755	2.38514	3.45824	3.80317	0
positive regulation of cytokine-mediated signaling pathway	2.55993	2.19811	0	2.79832	0	3.98739	4.0213	3.47821	2.72987	3.31288	2.16882	2.5433	0	2.62228	2.46978	4.11616	3.97687	0
positive regulation of response to cytokine stimulus	2.33308	2.05876	0	2.57898	0	3.64715	3.67216	3.19841	2.51189	3.03255	2.0345	2.31413	0	2.38435	2.27621	3.80236	3.64766	0
nephron tubule epithelial cell differentiation	2.75732	2.47854	0	2.90757	0	2.73078	2.72187	2.86223	0	2.79376	2.45606	2.75988	0	2.79384	3.25269	2.78543	2.72315	0
regulation of epithelial cell differentiation involved in kidney development	2.51671	2.30901	0	2.66229	0	2.46215	2.46838	2.64226	0	2.52963	2.27929	2.50274	0	2.54789	2.99409	2.52634	2.45908	0
negative regulation of stem cell differentiation	2.44152	2.25296	0	0	0	2.38648	2.38967	2.56066	2.51614	2.45761	2.22504	2.42555	0	2.46927	2.91048	2.4464	2.38485	0
blood vessel remodeling	2.64476	2.25296	0	2.88314	0	2.56876	2.5836	2.81342	2.81483	2.65539	2.21965	2.6279	0	2.69845	2.54837	2.65806	2.5596	0
regulation of transcription regulatory region DNA binding	2.37023	2.07229	0	2.61288	0	2.29883	2.30566	2.56247	2.53959	2.38807	2.05324	2.34964	0	2.4187	2.31115	2.37425	2.28417	0
interleukin-13 production	2.23778	2.11747	0	2.38973	0	2.19657	2.18458	2.35126	2.33343	2.25868	2.09201	2.21829	0	2.26425	2.69648	2.23722	2.18325	0
negative regulation of immune response	3.51402	2.66551	0	2.36832	2.0981	3.92834	3.40555	2.27483	0	2.99685	2.62296	4.04405	0	3.06934	3.06492	3.56414	3.35965	0
positive regulation of peptidyl-tyrosine phosphorylation	3.28128	3.16857	2.13318	2.38981	2.21383	4.0962	3.65194	2.73858	0	3.28677	3.11116	3.22181	0	2.9278	3.21458	3.3186	3.57159	0
mammary gland development	2.74987	3.21455	2.52471	2.19868	0	3.64383	3.69115	2.1056	0	3.27755	3.15437	3.22062	0	2.85163	2.87168	3.31323	4.19489	0
epithelial cell migration	3.19462	2.5536	2.33138	2.06317	0	3.32411	3.03785	0	2.02774	3.19138	2.06064	3.13119	0	2.97178	3.06492	3.62991	3.70111	0
epithelium migration	3.15134	2.52391	2.3156	2.0367	0	3.27694	2.99465	0	2.00267	3.14976	2.04407	3.09637	0	2.93732	3.02942	3.58496	3.65104	0
positive regulation of endopeptidase activity	2.63647	2.71636	2.23308	2.18539	0	2.94269	3.47771	2.08179	2.14717	3.1184	2.67047	3.06956	0	2.73503	4.08732	3.64827	3.41637	0
extrinsic apoptotic signaling pathway via death domain receptors	3.75273	2.14059	2.41011	2.86722	0	3.64715	3.68595	2.78579	2.79957	3.15854	2.103	3.73201	0	3.22871	3.54555	3.83055	3.64766	0
tissue migration	3.45281	2.48148	2.28443	2.30087	0	3.58775	3.28653	2.14797	2.2544	3.44432	2.00786	3.37825	0	3.24492	2.9701	3.90283	3.96099	0
positive regulation of T cell proliferation	3.33086	2.58021	2.22843	3.74716	2.52284	3.81899	3.8697	3.00985	3.03172	4.64699	2.5389	3.29071	0	3.44186	0	4.01395	5	0
positive regulation of alpha-beta T cell activation	2.65205	2.59912	0	2.29075	2.32614	3.22297	3.24599	2.22469	2.24555	3.34832	2.56889	2.63509	0	2.71572	2.03342	3.36682	3.93614	0
positive regulation of alpha-beta T cell proliferation	2.44152	2.25296	0	2.58536	2.5909	3.32187	3.32416	2.56066	2.51614	3.41111	2.22504	2.42555	0	2.46927	0	3.42391	3.33043	0
antigen processing and presentation	4.59443	2.66551	0	2.13109	0	4.95849	3.91856	2.90222	0	4.59195	2.08803	5	0	4.73246	0	4.07815	4.95151	0
T-helper 1 type immune response	2.73238	2.30901	2.22017	3.78098	0	4.25807	4.27499	3.69021	0	5	2.27929	3.47256	0	3.5769	0	4.36381	5	0
T cell activation involved in immune response	3.21054	2.50524	2.1784	3.62358	0	4.33321	4.38571	3.49982	0	3.83895	2.46632	3.76966	0	3.31966	3.08431	3.87176	4.99948	0
CD4-positive, alpha-beta T cell differentiation	2.83248	2.31791	2.56572	3.85383	2.09853	4.06551	4.11446	3.74125	0	4.21182	2.27929	3.4612	0	3.58666	2.38514	4.22136	4.80694	0
negative regulation of extrinsic apoptotic signaling pathway	3.69865	0	2.1443	2.38708	0	3.58534	3.0354	2.82884	2.33089	3.74295	0	4.31243	0	2.65413	2.36928	3.16564	4.19489	0
regulation of transmembrane receptor protein serine/threonine kinase signaling pathway	3.27804	0	0	2.16283	0	3.98692	3.13918	2.03661	2.12746	4.72289	0	4.14424	0	3.43134	2.49871	3.3186	3.49872	0
regulation of body fluid levels	2.52753	0	0	2.65862	0	3.54174	3.30472	2.47479	2.2938	3.482	0	3.75578	0	3.36908	3.68022	3.19296	3.16882	0
epithelial tube morphogenesis	2.87008	0	0	2.75657	0	3.43836	3.96519	2.97079	3.45765	2.8806	0	3.61962	0	2.65413	2.99083	3.3186	4.26562	0
T cell mediated immunity	3.75743	0	0	2.98974	0	3.64715	3.09402	2.88319	3.47	3.80268	0	3.15177	0	3.88177	2.40465	3.83769	3.64252	0
interleukin-2 production	3.28137	0	0	2.90353	0	3.1815	3.20371	2.81824	2.83433	4.03417	0	2.59787	0	3.37333	2.01418	4.057	3.88684	0
regulation of actin filament-based process	2.80193	0	0	2.77984	0	4.06551	4.19429	2.96199	2.71394	3.15968	0	3.46735	0	3.72599	3.16989	4.38587	4.03287	0
regulation of blood coagulation	2.74841	0	0	3.08062	0	3.2607	3.9785	2.97829	2.3979	4.07724	0	3.343	0	4.15254	2.31489	4.10323	3.26409	0
regulation of hemostasis	2.74841	0	0	3.08062	0	3.2607	3.9785	2.97829	2.3979	4.07724	0	3.343	0	4.15254	2.31489	4.10323	3.26409	0
regulation of epithelial cell apoptotic process	3.71668	0	0	4.10475	0	4.29827	3.65395	4.00031	4.71451	2.52857	0	3.08482	0	3.8223	2.13501	3.79756	2.98182	0
epithelial cell apoptotic process	3.58732	0	0	4.01463	0	4.06591	3.49383	3.89337	4.53623	2.48746	0	2.99846	0	3.69572	2.28961	3.64548	2.87941	0
regulation of endothelial cell apoptotic process	3.45281	0	0	3.05147	0	4.09857	3.37549	2.96304	3.63601	2.15414	0	2.74464	0	3.54556	2.11026	2.78268	2.66699	0
positive regulation of establishment of protein localization	3.12428	0	0	3.20671	0	3.92739	2.9478	3.7374	3.46703	3.11829	0	2.72248	0	3.68166	2.19651	3.52332	2.83036	0
cardiac septum morphogenesis	2.77278	0	0	3.10688	0	3.29436	2.126	2.41271	3.63601	2.79571	0	3.37825	0	2.25867	2.33666	2.19941	2.66699	0
heart valve morphogenesis	3.1891	0	0	3.48275	0	3.87093	2.42132	2.67861	3.36733	3.21826	0	3.92553	0	2.54187	2.40465	2.49454	3.09603	0
myoblast differentiation	2.52278	0	0	2.83734	0	3.61978	3.01955	2.76402	3.37018	3.12879	0	3.69703	0	2.59228	2.13501	2.52959	3.60792	0
urogenital system development	2.41721	0	0	3.03809	0	2.55153	2.99285	3.66991	3.34221	3.14456	0	3.09107	0	2.54789	2.02862	2.78093	3.68098	0
positive regulation of epithelial to mesenchymal transition	2.44655	0	0	2.68837	0	3.0583	2.38453	2.64226	2.62269	3.93484	0	3.12741	0	2.50036	2.37326	2.45165	3.80807	0
cell differentiation involved in kidney development	2.9065	0	0	3.20671	0	3.54966	2.85026	3.11444	2.44532	3.66961	0	3.61962	0	2.98173	2.21983	2.94781	3.54432	0
epithelial cell differentiation involved in kidney development	2.64476	0	0	2.88314	0	3.29848	2.5836	2.81342	2.14717	3.41413	0	3.36393	0	2.69845	2.54837	2.65806	3.30336	0
cell surface receptor signaling pathway involved in heart development	3.48142	0	0	3.71984	0	4.35091	2.5836	2.78579	3.5811	3.51346	0	4.39592	0	2.68139	0	2.64851	3.42214	0
heart valve development	3.62956	0	0	3.94672	0	4.33321	2.85026	3.11444	3.11932	3.66961	0	3.61962	0	2.98173	2.21983	2.94781	3.54432	0
cardiac chamber morphogenesis	3.56255	0	0	4.03178	0	3.98905	2.92753	3.34684	4.51933	3.57971	0	4.70225	0	3.12273	2.48543	3.05245	3.41543	0
regulation of cytokine biosynthetic process	2.82701	0	0	3.20594	0	3.92834	3.33207	3.08668	2.53959	4.77171	0	4.02207	0	3.53609	0	4.10403	4.59587	0
positive regulation of ossification	3.75273	0	0	2.28634	0	4.33522	3.68595	2.78579	2.79957	4.48585	0	3.73201	0	3.22871	0	3.83055	5	0
bone morphogenesis	4.0845	0	0	2.77384	0	4.6224	4.02379	2.69646	2.7089	5	0	4.69668	0	3.62055	0	4.15356	5	0
positive regulation of collagen metabolic process	3.69555	0	0	3.01511	0	4.66516	3.66583	2.95494	2.93386	4.74529	0	4.6755	0	3.76491	0	3.77854	4.64776	0
chondrocyte differentiation involved in endochondral bone morphogenesis	4.41357	0	0	3.71984	0	4.35091	4.3802	3.64148	3.5811	4.45201	0	4.39592	0	3.54968	0	4.44523	4.3412	0
endochondral bone growth	4.24452	0	0	3.7219	0	4.18129	4.21173	3.63762	3.5811	4.30604	0	4.24748	0	3.5214	0	4.30663	4.16801	0
bone growth	4.10779	0	0	3.62163	0	4.05109	4.08782	3.53152	3.49139	4.17508	0	4.10993	0	3.41799	0	4.17868	4.04064	0
regulation of inflammatory response	4.41989	0	0	2.63456	0	4.103	4.23748	2.78579	2.25602	4.00823	0	3.55286	0	3.8223	0	4.44523	4.06664	0
positive regulation of response to external stimulus	3.51828	0	0	2.94784	0	4.14818	4.25364	3.62053	2.15825	3.51442	0	3.4612	0	3.6894	0	4.43701	4.5898	0
negative regulation of phosphorylation	3.33733	0	0	4.61538	0	3.77122	3.90101	4.33142	3.68994	4.89374	0	3.61962	0	3.90117	0	4.11616	4.51931	0
lipopolysaccharide-mediated signaling pathway	3.5408	0	0	3.86623	0	3.44883	3.4687	3.75944	3.03733	4.34717	0	2.82758	0	3.62845	0	3.59773	4.19607	0
negative regulation of protein phosphorylation	3.12428	0	0	4.30313	0	3.20723	3.68595	4.07501	3.79043	4.26735	0	3.06296	0	3.68286	0	3.9174	3.93538	0
cellular response to drug	3.45281	0	0	3.42431	0	3.19684	4.11446	3.62296	2.93624	4.27616	0	2.65404	0	4.03387	0	5	3.96099	0
inflammatory response to wounding	3.37708	0	0	3.50895	0	3.34658	3.34272	4.70824	3.4004	3.419	0	3.37431	0	3.43481	0	4.71281	3.36074	0
negative regulation of cellular component movement	3.94549	0	0	2.13012	0	3.68604	4.65045	2.65397	2.72987	2.82329	0	3.49443	0	3.75584	0	4.42125	4.48894	0
negative regulation of cell motility	3.67055	0	0	2.12777	0	3.43344	3.9517	2.31439	2.39936	2.21143	0	3.22133	0	3.4754	0	3.74031	3.81524	0
osteoclast differentiation	3.3877	0	0	3.17348	0	3.89618	3.94993	3.06205	4.31603	2.82329	0	2.7844	0	2.89048	0	4.07815	3.26548	0
stress-activated MAPK cascade	4.67727	0	0	3.12739	0	3.08519	3.58649	2.96199	2.65543	3.74295	0	3.24537	0	3.04206	0	3.79583	3.91895	0
growth plate cartilage development	3.83642	0	0	3.27728	0	3.78909	3.81129	3.19711	3.19334	3.90439	0	3.82862	0	3.08577	0	3.92406	3.79662	0
bone development	3.76582	0	0	2.94168	0	4.08804	3.1862	2.8097	3.31799	3.79849	0	4.24748	0	2.55374	0	3.3529	4.06233	0
interleukin-6 production	4.03052	0	0	2.85178	0	3.33331	3.37743	2.75845	2.30072	5	0	2.42555	0	3.04513	0	3.53981	5	0
regulation of interleukin-6 production	3.71668	0	0	2.51577	0	3.04057	3.07663	2.42837	2.00515	5	0	2.13267	0	2.73503	0	3.21692	4.81164	0
nitric oxide metabolic process	3.37118	0	0	2.458	0	2.65147	3.28897	2.38686	2.98657	4.07724	0	2.14538	0	2.81678	0	3.42315	3.92288	0
reactive nitrogen species metabolic process	3.27689	0	0	2.38308	0	2.55409	3.18394	2.3092	2.91164	3.95798	0	2.07649	0	2.7288	0	3.3186	3.80317	0
regulation of vascular endothelial growth factor production	3.28128	0	0	3.50895	0	2.40908	3.21359	3.43728	3.4004	4.20581	0	2.46039	0	3.34942	0	3.32113	4.08095	0
vascular endothelial growth factor production	3.15134	0	0	3.39938	0	2.31729	3.0948	3.32105	3.30276	4.04595	0	2.35729	0	3.21854	0	3.19544	3.93342	0
positive regulation of ERK1 and ERK2 cascade	3.53609	0	0	2.41927	0	4.26826	3.39488	2.70912	2.36062	3.53536	0	3.4793	0	3.69171	0	3.5868	3.31267	0
cellular response to fibroblast growth factor stimulus	3.75459	0	0	2.66229	0	3.62003	3.67216	3.04275	2.59482	3.25402	0	3.20022	0	3.36429	0	3.8331	3.60696	0
response to fibroblast growth factor	3.6116	0	0	2.5485	0	3.45766	3.50899	3.44717	2.96284	3.11902	0	3.07132	0	3.21854	0	3.67514	3.44732	0
cartilage development involved in endochondral bone morphogenesis	3.28137	0	0	2.79832	0	3.19708	3.21291	2.74756	2.72987	3.31288	0	3.25255	0	2.62228	0	3.32692	3.20035	0
thymic T cell selection	3.19462	0	0	2.45265	0	3.14132	3.14278	3.32341	2.39308	3.23156	0	3.18207	0	3.24785	0	3.24135	3.14381	0
positive regulation of cytokine production involved in immune response	3.2342	0	0	2.08381	0	3.14771	3.16609	3.43126	2.70052	4.04716	0	3.21009	0	3.3151	0	3.28498	3.92146	0
interleukin-1-mediated signaling pathway	2.86693	0	0	3.16898	0	3.49726	3.51602	3.06941	3.07957	4.3903	0	2.86815	0	2.94576	0	3.64548	4.25254	0
regulation of T cell mediated immunity	3.12681	0	0	2.77384	0	3.70584	3.05097	2.71587	2.7089	3.84243	0	3.10793	0	3.89623	0	3.87176	3.70178	0
regulation of T cell cytokine production	2.74987	0	0	2.9445	0	3.57652	2.70494	2.88799	2.87699	3.66961	0	2.74406	0	3.69171	0	3.68986	3.57598	0
extracellular matrix constituent secretion	3.37708	0	0	3.50895	0	3.34658	3.34272	3.46498	2.31371	3.419	0	2.25163	0	3.43481	0	3.43362	3.36074	0
negative regulation of blood coagulation	2.33308	0	0	3.29168	0	2.92489	3.67216	3.19841	2.51189	3.7717	0	2.99884	0	3.8079	0	3.80236	2.91529	0
negative regulation of hemostasis	2.33308	0	0	3.29168	0	2.92489	3.67216	3.19841	2.51189	3.7717	0	2.99884	0	3.8079	0	3.80236	2.91529	0
pathway-restricted SMAD protein phosphorylation	2.52531	0	0	2.80089	0	3.75593	2.45972	2.74453	2.72987	3.89078	0	3.816	0	2.58987	0	2.53378	3.05687	0
positive regulation of collagen biosynthetic process	2.87008	0	0	2.22337	0	3.74305	2.83036	2.17877	2.18085	3.83895	0	3.77225	0	2.93529	0	2.9105	3.7445	0
skeletal system morphogenesis	2.82233	0	0	2.15069	0	3.0597	2.70494	2.02279	2.11646	3.7125	0	3.20166	0	2.54789	0	2.85009	3.47808	0
regulation of collagen biosynthetic process	2.68745	0	0	2.21057	0	3.3519	2.62691	2.15043	2.16781	3.46811	0	3.42053	0	2.73561	0	2.70425	3.36074	0
mesenchymal cell differentiation	2.4198	0	0	2.47422	0	3.08519	2.71318	2.78579	2.83838	4.79583	0	3.22133	0	2.94978	0	2.85229	4.01913	0
epithelial to mesenchymal transition	2.40169	0	0	2.79129	0	3.25726	2.78145	2.70912	2.72158	5	0	3.3687	0	2.98173	0	2.90673	4.38138	0
regulation of cartilage development	3.04402	0	0	2.11003	0	3.62227	3.65395	2.03661	2.64955	3.75999	0	3.69567	0	3.12273	0	3.08389	4.33323	0
renal tubule development	2.80193	0	0	3.17348	0	3.26379	3.3011	3.06205	2.51614	3.41413	0	3.98556	0	2.89048	0	3.44133	3.88368	0
regulation of collagen metabolic process	3.1891	0	0	2.72328	0	3.87093	3.11909	2.67861	2.65716	3.99492	0	3.92553	0	3.2619	0	3.23344	3.8645	0
collagen biosynthetic process	2.99863	0	0	2.57898	0	3.64715	2.93572	2.52271	2.51189	3.7717	0	3.7107	0	3.06371	0	3.03684	3.64766	0
regulation of cytokine-mediated signaling pathway	3.96145	2.35522	0	3.43887	0	4.97798	5	3.80957	3.32982	4.58072	2.29956	3.93179	0	3.58666	2.61278	5	4.97085	0
regulation of response to cytokine stimulus	3.71785	2.24191	0	3.22468	0	4.68588	4.74699	3.61429	3.14256	4.30737	2.19092	3.69032	0	3.36149	2.45018	4.91383	4.65374	0
animal organ regeneration	4.74086	2.24491	0	3.04752	0	4.6224	4.65061	2.95414	2.95832	3.36072	0	4.68016	0	4.83938	2.99562	5	3.88368	0
regulation of interleukin-1 production	5	2.25879	0	3.08062	0	5	5	2.97829	2.98657	5	0	4.01446	0	4.15254	3.76482	5	5	0
interleukin-1 beta production	4.99306	2.33951	0	3.20671	0	5	4.88924	3.10065	3.11932	5	0	3.49422	0	3.62228	3.13648	5	5	0
regulation of interleukin-1 beta production	4.67727	0	0	2.83603	0	5	4.6004	2.77076	2.76435	5	0	3.17888	0	3.29199	2.65925	4.70819	5	0
regulation of cellular response to growth factor stimulus	4.21517	0	0	2.74746	0	4.45276	4.08782	2.98013	2.68058	5	0	4.15622	0	3.93341	3.3619	4.26839	4.91925	0
negative regulation of locomotion	4.6348	0	0	2.33686	0	4.32833	4.8839	2.8475	2.95386	3.03255	0	4.11398	0	3.97691	2.23911	4.23254	4.72495	0
myeloid cell differentiation	3.88788	0	0	2.8289	0	4.43055	4.14303	2.99054	3.11281	3.90439	0	4.6456	0	2.97178	2.08592	3.9655	4.82758	0
regulation of binding	3.63104	0	0	2.50248	0	5	4.30283	2.70912	2.44069	3.2532	0	4.39561	0	2.69477	2.81451	3.6899	4.14707	0
negative regulation of secretion by cell	4.0281	0	0	4.66499	0	3.35854	2.95798	4.46358	3.05988	4.06835	0	3.04566	0	4.20392	2.52216	4.10323	4.35186	0
positive regulation of protein transport	3.56046	0	0	3.62318	0	4.48107	3.3847	4.14731	3.86927	3.54747	0	3.1302	0	4.15693	2.48543	4.01055	3.26919	0
positive regulation of peptide secretion	4.05545	0	0	4.29042	0	4.82502	3.94993	4.09347	3.71678	3.62633	0	3.56806	0	4.74955	2.15793	4.59146	3.39333	0
positive regulation of protein secretion	3.95663	0	0	4.66499	0	4.75574	3.84836	4.44563	4.05487	3.51588	0	3.46427	0	4.64428	2.37326	4.4983	3.29436	0
regulation of osteoblast differentiation	3.76849	0	0	3.68018	0	4.89677	3.68912	4.09347	3.55382	4.42477	0	3.74456	0	3.90117	2.0627	4.43701	4.88692	0
positive regulation of secretion by cell	4.41002	0	0	3.97759	0	5	4.23748	3.76341	3.46703	3.98745	0	4.32204	0	4.614	2.35625	4.43664	4.07712	0
positive regulation of secretion	4.32364	0	0	3.97588	0	5	4.57143	3.75884	3.47	4.33005	0	4.25113	0	4.54594	2.46922	4.36337	4.40305	0
mesenchyme development	3.13223	0	0	2.91043	0	3.77175	3.86734	3.62053	3.26746	5	0	4.40722	0	3.71476	2.12109	4.05914	5	0
negative regulation of wound healing	2.89487	0	0	3.9247	0	3.45196	4.20322	3.80374	3.15584	4.30737	0	3.53334	0	4.37566	2.43111	4.3124	3.44732	0
negative regulation of coagulation	2.83248	0	0	3.86623	0	3.44883	4.24518	3.75944	3.03733	4.34717	0	3.51906	0	4.39897	2.15793	4.35277	3.44541	0
regulation of coagulation	3.20017	0	0	3.56724	0	3.72765	4.46894	3.46302	2.85141	4.57707	0	3.7993	0	4.6478	2.88777	4.5792	3.72156	0
negative regulation of response to wounding	3.13264	0	0	4.13641	0	3.64715	4.38571	4.03009	3.40008	4.48585	0	3.73201	0	4.56099	2.82737	4.49378	3.64766	0
response to mechanical stimulus	4.39475	0	0	3.49651	2.05894	4.73538	3.74682	3.80374	2.93386	3.39924	2.29434	4.3306	0	4.01828	4.62202	3.93027	3.65784	0
cell-matrix adhesion	3.96145	0	0	2.73173	0	4.81287	4.88522	3.0197	2.66524	4.00108	2.13436	3.92503	0	4.15254	4.28542	4.52282	4.78266	0
response to hypoxia	3.65463	0	0	3.97565	0	4.29043	4.39166	3.76922	3.44548	4.0934	2.28152	4.46358	0	4.29008	3.43138	4.5792	3.81542	0
response to oxygen levels	3.92513	0	0	4.29656	0	4.54084	4.65061	4.08166	3.76835	4.36253	2.04407	4.71913	0	4.57653	3.97512	4.86975	4.06233	0
response to decreased oxygen levels	3.88788	0	0	4.22933	0	4.53931	4.64614	4.02973	3.68385	4.34877	2.20642	4.70936	0	4.54594	3.78517	4.85516	4.04918	0
reproductive structure development	3.58732	0	0	2.60167	0	4.06364	3.79072	2.76547	3.56835	4.35992	2.31907	4.29027	0	3.78844	2.65345	3.63961	4.42691	0
reproductive system development	3.54896	0	0	2.57798	0	4.01718	3.74663	2.74371	3.53186	4.32674	2.30089	4.24748	0	3.75336	2.62821	3.59808	4.37842	0
protein trimerization	4.41989	2.76509	0	2.50726	0	4.33321	4.36814	3.11444	2.44532	4.45201	2.7526	4.39592	0	2.98173	2.99982	3.69387	4.31253	0
regulation of epithelial cell differentiation	3.02644	2.40609	0	2.49748	0	3.92699	3.4298	2.39651	2.01475	4.11365	2.33916	4.04652	0	3.67936	3.89476	3.59808	4.48198	0
cellular response to external stimulus	3.83642	2.68445	0	3.78597	0	4.93774	3.69314	3.9841	3.28275	3.44432	2.62296	3.77619	0	4.49856	2.8127	4.78884	3.58396	0
negative regulation of secretion	3.96145	2.17915	0	4.11012	0	3.77495	3.37489	4.43215	2.66524	4.00108	2.13436	3.02199	0	4.15254	2.67332	4.04196	4.24713	0
cytokine secretion	4.23897	2.30079	0	4.34302	0	4.04564	3.62183	4.15954	3.72846	3.7614	2.24053	3.22133	0	4.41003	3.36869	4.29294	3.53706	0
regulation of cytokine secretion	3.79128	2.04493	0	3.87558	0	3.62912	3.1962	3.72046	3.28339	3.3252	2.00587	2.81387	0	3.94313	2.6996	3.87003	3.12797	0
positive regulation of defense response	5	2.82295	0	3.32396	2.23534	4.48812	3.80612	3.84363	2.53959	4.79922	2.75943	3.89592	0	3.79853	2.27542	4.03934	4.44177	0
cellular response to abiotic stimulus	2.80193	2.76214	0	3.49651	2.34983	3.34056	3.4244	3.71944	2.98657	3.57971	2.70697	3.51906	0	3.75722	3.36869	4.06131	4.15803	0
cellular response to environmental stimulus	2.80193	2.76214	0	3.49651	2.34983	3.34056	3.4244	3.71944	2.98657	3.57971	2.70697	3.51906	0	3.75722	3.36869	4.06131	4.15803	0
cytokine biosynthetic process	3.67055	0	0	4.10047	0	4.85567	4.23748	3.98374	3.4004	5	0	4.92525	0	4.43574	0	5	5	0
cytokine metabolic process	3.64447	0	0	4.08299	0	4.8178	4.20264	3.95662	3.37625	5	0	4.88714	0	4.40044	0	4.99491	5	0
regulation of interferon-gamma production	3.99987	0	0	5	0	5	4.61927	4.29623	3.08719	5	0	3.98556	0	4.13881	0	4.74125	5	0
interferon-gamma production	3.64447	0	0	4.73409	0	4.8178	4.20264	3.95662	2.81663	5	0	3.61962	0	3.75722	0	4.3218	5	0
negative regulation of cytokine production	5	0	0	4.99728	0	5	4.61526	4.26095	2.61874	5	0	4.67635	0	5	0	5	5	0
regulation of cytokine production involved in immune response	4.78598	0	0	3.74716	0	5	4.69713	5	4.29729	5	0	4.71913	0	5	0	5	5	0
chondrocyte development	5	0	0	4.39296	0	4.91869	4.9347	4.29779	4.29635	5	0	4.95002	0	4.20735	0	5	4.92028	0
chondrocyte development involved in endochondral bone morphogenesis	5	0	0	4.1502	0	4.98505	4.98984	4.08384	4.05487	5	0	4.98689	0	4.03238	0	5	4.99551	0
growth plate cartilage chondrocyte differentiation	4.93426	0	0	4.08299	0	4.87591	4.8839	4.01275	3.95613	4.97739	0	4.88714	0	3.93642	0	4.96803	4.87913	0
cytokine production involved in immune response	5	2.61632	0	3.80203	0	5	4.61927	4.98707	4.31603	5	0	4.65459	0	5	0	5	5	0
bone remodeling	5	0	0	3.53421	0	5	5	3.43126	4.06047	3.83835	0	5	0	5	0	5	3.68098	0
osteoblast differentiation	4.69303	0	0	2.41927	0	5	5	3.63668	4.16372	4.69275	0	4.61632	0	3.80516	0	4.71862	5	0
myeloid leukocyte migration	5	0	2.70977	5	0	5	5	5	4.47779	5	2.33916	5	0	5	4.13422	5	5	0
endoderm development	5	0	0	5	0	5	5	5	5	5	2.27929	5	0	5	4.63838	5	5	0
regulation of cell-substrate adhesion	5	0	0	4.93873	0	5	5	5	3.74928	5	2.25215	4.71913	0	5	4.5263	5	5	0
ossification	5	0	0	3.50227	0	5	5	4.46358	5	4.71926	0	5	0	4.50378	2.29283	5	5	0
regulation of angiogenesis	5	0	0	4.26442	0	5	5	4.03975	3.38141	5	0	4.61632	0	5	3.12553	5	5	0
regulation of vasculature development	5	0	0	4.13641	0	5	5	3.91918	3.30276	5	0	4.79792	0	5	2.71981	5	5	0
collagen metabolic process	5	0	0	4.08299	0	5	5	4.58277	3.95613	5	0	5	0	5	2.32678	5	5	0
cartilage development	5	0	0	3.9438	0	5	5	4.25252	4.31603	5	0	5	0	5	2.90928	5	5	0
regulation of leukocyte migration	5	0	0	3.95081	0	5	5	4.85954	3.81489	3.92307	0	5	0	5	2.23877	5	5	0
positive regulation of leukocyte migration	5	0	0	3.09849	0	5	5	4.09347	3.0079	4.42477	0	4.97531	0	4.52723	2.64345	5	5	0
regulation of wound healing	4.61673	0	0	3.92344	0	5	5	3.76922	3.27433	5	0	5	0	5	3.62251	5	5	0
regulation of response to wounding	4.41989	0	0	3.86623	0	4.83349	5	3.71944	3.24936	5	0	4.93397	0	5	3.69681	5	4.81164	0
endoderm formation	5	0	0	4.11929	0	5	5	4.03009	4.01339	5	2.07569	5	0	5	3.13796	5	5	0
endodermal cell differentiation	5	0	0	3.62163	0	5	5	3.53152	3.49139	5	2.19199	5	0	5	3.35313	5	5	0
formation of primary germ layer	5	0	0	3.17237	0	5	5	3.63317	3.08258	5	2.20642	5	0	5	3.34069	5	5	0
leukocyte chemotaxis	5	0	2.55575	4.74023	0	5	5	5	3.60501	5	0	5	0	5	3.26834	5	5	0
cell chemotaxis	5	0	2.04388	4.25399	0	5	5	4.9936	3.30445	4.93785	0	5	0	5	3.18966	5	5	0
extracellular matrix organization	5	0	0	5	0	5	5	5	5	5	0	5	0	5	3.4928	5	5	0
heart morphogenesis	4.83904	0	0	5	0	5	4.19429	4.82135	5	5	0	5	0	4.49995	3.78517	4.361	5	0
positive regulation of animal organ morphogenesis	3.82618	0	0	5	0	5	5	4.80916	4.85116	4.57707	0	5	0	3.93642	2.88777	5	5	0
chondrocyte differentiation	5	0	0	5	0	5	5	4.85954	5	5	0	5	0	4.66209	2.12672	5	5	0
regulation of ossification	4.67727	0	0	5	0	5	5	5	5	4.67823	0	4.60358	0	4.83236	2.56566	5	5	0
negative regulation of response to external stimulus	5	0	0	5	0	5	5	5	4.98217	5	0	4.64805	0	5	2.80083	5	5	0
extracellular structure organization	5	0	0	5	0	5	5	5	5	5	0	5	0	5	2.90928	5	5	0
connective tissue development	5	0	0	5	0	5	5	5	5	5	0	5	0	5	2.6377	5	5	0
negative regulation of cell adhesion	5	2.66551	2.14225	3.68996	0	5	5	3.92803	2.74675	5	2.60961	5	0	5	3.97512	5	5	0
extrinsic apoptotic signaling pathway	5	2.66551	2.50827	4.08299	0	5	5	4.38774	3.49139	5	2.61017	5	0	5	3.69681	5	5	0
positive regulation of angiogenesis	5	2.3969	2.01689	5	0	5	5	5	4.45595	5	2.32924	4.95002	0	5	4.12335	5	5	0
cellular response to biotic stimulus	5	3.21618	2.47142	5	0	5	5	5	4.90976	5	3.14855	5	0	5	4.16928	5	5	0
leukocyte migration	5	2.48148	2.78249	5	0	5	5	5	5	5	2.82408	5	0	5	3.83868	5	5	0
morphogenesis of an epithelium	5	2.89441	0	5	0	5	5	5	5	5	2.81782	5	0	5	5	5	5	0
positive regulation of vasculature development	5	2.12922	0	5	0	5	5	5	4.92846	5	2.07957	5	0	5	4.18132	5	5	0
negative regulation of immune system process	5	2.75239	0	5	0	5	5	5	4.23789	5	2.67776	5	0	5	2.99083	5	5	0
myeloid leukocyte differentiation	5	2.42951	0	4.64126	0	5	5	4.99493	5	5	2.36148	5	0	4.72478	3.04478	5	5	0
regulation of peptide secretion	5	2.57114	0	5	0	5	4.43339	4.92495	3.86927	4.61747	3.4608	4.52838	0	5	3.54555	5	4.66373	0
regulation of protein secretion	4.64515	2.33951	0	5	0	5	4.04518	4.89815	4.22651	4.21717	3.16673	4.13678	0	5	3.37852	5	4.26562	0
cellular response to mechanical stimulus	4.74086	2.24491	0	4.36012	2.04786	5	4.65061	4.25069	3.5811	4.03758	2.20642	4.68016	0	4.83938	3.72758	4.76822	4.59597	0
interleukin-1 production	5	2.75281	0	3.41814	0	5	5	3.30582	3.31132	5	2.05492	4.30008	0	4.43791	4.18132	5	5	0
regulation of ERK1 and ERK2 cascade	5	2.71636	0	3.42431	0	5	4.65557	3.64148	3.31799	5	2.21085	4.29558	0	5	3.31236	5	4.99551	0
gastrulation	5	2.0717	0	3.42929	0	5	5	3.76922	2.85297	5	2.56026	5	0	5	3.30557	5	5	0
ERK1 and ERK2 cascade	5	3.11219	0	3.99975	0	5	5	4.19621	3.86927	5	2.53356	5	0	5	3.58017	5	5	0
tissue remodeling	5	4.95645	0	5	0	5	5	5	5	5	5	5	0	5	5	5	5	0
cell-substrate adhesion	5	3.77419	0	5	0	5	5	5	5	5	4.2087	5	0	5	5	5	5	0
cellular response to tumor necrosis factor	5	4.46944	0	5	0	5	5	5	5	5	3.72603	5	0	5	5	5	5	0
response to lipopolysaccharide	5	3.93602	0	5	0	5	5	5	5	5	3.20421	5	0	5	5	5	5	0
response to tumor necrosis factor	5	4.15739	0	5	0	5	5	5	4.86197	5	3.41965	5	0	5	4.79914	5	5	0
response to type I interferon	5	5	0	3.83734	0	5	5	3.71944	3.68994	5	5	5	0	5	5	5	5	0
type I interferon signaling pathway	5	5	0	3.97759	0	5	5	3.86051	3.85673	5	5	5	0	5	5	5	5	0
cellular response to type I interferon	5	5	0	3.97759	0	5	5	3.86051	3.85673	5	5	5	0	5	5	5	5	0
viral genome replication	5	4.53512	0	3.78597	0	5	5	3.65607	3.10952	5	4.46838	5	0	5	5	5	5	0
viral life cycle	5	5	0	3.49651	0	5	5	3.7374	2.97168	5	5	5	0	5	5	5	5	0
regulation of viral genome replication	5	5	0	3.95081	0	5	5	3.82876	3.24289	5	5	5	0	5	5	5	5	0
regulation of adaptive immune response	4.51281	3.70676	0	3.92646	0	5	4.98195	3.76922	3.30276	5	3.61948	4.44881	0	5	3.76482	5	5	0
response to interferon-beta	5	4.02499	0	3.78597	0	5	5	4.61613	3.63601	5	3.95074	5	0	5	4.31607	5	5	0
regulation of adaptive immune response based on somatic recombination of immune receptors built from immunoglobulin superfamily domains	4.9234	3.96149	0	4.2175	0	5	5	4.0657	3.55609	5	3.86256	4.82905	0	5	4.05129	5	5	0
response to molecule of bacterial origin	5	4.33254	0	5	2.24122	5	5	5	5	5	3.07253	5	0	5	5	5	5	0
gland morphogenesis	5	2.84043	0	5	2.22501	5	5	5	5	5	2.81215	5	0	5	3.97512	5	5	0
response to interleukin-1	5	4.53254	2.41071	5	0	5	5	5	5	5	4.45713	5	0	5	5	5	5	0
cellular response to interleukin-1	5	4.23702	2.64042	5	2.09934	5	5	5	5	5	4.1384	5	0	5	5	5	5	0
cellular response to lipopolysaccharide	5	3.70676	2.70977	5	2.09853	5	5	5	5	5	3.61241	5	0	5	4.72612	5	5	0
cellular response to molecule of bacterial origin	5	3.58816	2.64042	5	2.04786	5	5	5	5	5	3.49465	5	0	5	4.58354	5	5	0
entry into other organism involved in symbiotic interaction	5	5	0	2.33686	0	5	5	2.74453	0	5	5	5	0	5	5	5	5	0
entry into cell of other organism involved in symbiotic interaction	5	5	0	2.33686	0	5	5	2.74453	0	5	5	5	0	5	5	5	5	0
entry into host cell	5	5	0	2.33686	0	5	5	2.74453	0	5	5	5	0	5	5	5	5	0
entry into host	5	5	0	2.33686	0	5	5	2.74453	0	5	5	5	0	5	5	5	5	0
viral entry into host cell	5	5	0	2.07207	0	5	5	2.47403	2.03818	5	5	5	0	5	5	5	5	0
interaction with host	5	4.95194	0	2.49047	0	5	5	2.79192	2.05673	5	4.10002	5	0	5	4.5263	5	5	0
response to steroid hormone	5	4.32555	3.26494	2.99606	0	5	5	3.1647	0	4.99975	3.66333	5	0	5	5	5	5	0
negative regulation of viral genome replication	5	5	2.00912	3.2453	0	5	5	3.15689	3.1621	5	5	5	0	5	5	5	5	0
response to corticosteroid	5	5	3.0045	3.73689	0	5	5	3.59095	2.64955	4.85881	4.1491	5	0	5	5	5	5	0
response to glucocorticoid	5	5	3.20179	3.03479	0	5	5	2.9036	2.04473	4.17527	4.52235	5	0	5	5	5	4.54413	0
positive regulation of NF-kappaB transcription factor activity	3.66038	4.67157	0	4.15469	0	4.6775	4.14187	4.02973	4.05487	4.86499	4.58141	3.62948	0	3.78871	4.01315	4.28552	4.64713	0
positive regulation of adaptive immune response based on somatic recombination of immune receptors built from immunoglobulin superfamily domains	3.82618	4.15739	0	3.04287	0	5	4.41707	2.93738	2.41084	5	4.0629	3.79778	0	3.94313	3.79965	4.53461	5	0
positive regulation of adaptive immune response	3.67055	4.05056	0	2.90903	0	4.85567	4.23748	2.81283	2.31371	5	3.95074	3.64302	0	3.78844	3.66357	4.361	5	0
cell adhesion mediated by integrin	4.62318	2.50524	0	2.80089	0	3.75593	4.54424	3.39796	0	4.64588	2.46632	3.816	0	4.70938	4.18132	4.64941	4.48993	0
peptidyl-tyrosine phosphorylation	3.75293	4.334	0	2.33251	0	4.75159	4.42652	2.50863	0	3.38328	3.68756	3.69567	0	3.58666	4.43216	3.82848	3.8645	0
peptidyl-tyrosine modification	3.71531	4.32555	0	2.30057	0	4.69516	4.38571	2.47774	0	3.34284	3.66333	3.64957	0	3.54594	4.38776	3.78947	3.81542	0
epithelial cell proliferation	4.94121	2.45204	2.51928	3.03479	0	4.61284	4.73194	3.18283	2.61874	4.07724	3.34265	5	0	4.30845	3.58017	4.96745	4.99555	0
regulation of extrinsic apoptotic signaling pathway	4.54509	2.34056	2.36932	2.41036	0	4.94825	3.85944	2.78579	2.35362	5	2.28718	5	0	3.56319	3.16989	4.02089	5	0
response to interferon-alpha	5	3.3177	0	2.51577	0	5	5	2.48327	2.44944	4.34877	3.28862	5	0	4.36782	5	5	5	0
regulation of endopeptidase activity	5	2.90548	0	2.70849	2.29479	5	5	2.86359	2.32218	5	2.83555	5	0	5	5	5	5	0
regulation of peptidase activity	5	3.22271	0	2.46885	2.16122	5	5	2.64226	2.1306	5	3.13527	5	0	5	5	5	5	0
GO BP up-regulated enrichment
	Cluster 1	Cluster 2	Cluster 3	Cluster 4	Cluster 5	Cluster 6	Cluster 7	Cluster 8	Cluster 9	Cluster 10	Cluster 11	Cluster 12	Cluster 13	Cluster 14	Cluster 15	Cluster 16	Cluster 17	Cluster 18
neuron cell-cell adhesion	2.97514	2.93917	0	2.25698	0	5	4.01292	0	0	2.84888	2.02706	3.89692	0	4.00469	0	4.05315	2.90551	0
modulation of excitatory postsynaptic potential	2.97505	2.75782	0	0	2.44752	4.48918	4.53285	2.5278	0	3.53295	2.82372	2.85597	0	4.54006	0	4.58532	4.38323	0
response to ammonium ion	2.86252	0	0	2.36743	2.04022	4.29217	3.27875	2.36348	0	3.52477	0	2.66349	0	2.82694	0	3.35819	3.107	0
positive regulation of synaptic vesicle exocytosis	3.0347	0	0	3.20586	0	3.03005	3.03193	2.13336	0	2.91676	0	2.97219	0	3.02134	2.46711	3.04975	2.97563	0
Notch signaling pathway	2.58839	0	0	2.68162	0	3.329	3.32286	2.67647	2.4944	3.46208	0	2.74541	0	3.34733	2.47742	2.98703	3.12103	0
peripheral nervous system development	2.09605	2.39414	0	2.38432	2.34927	2.57988	3.12286	2.38283	2.01611	2.42858	0	3.00441	2.19347	2.11141	0	2.14347	2.46505	0
multicellular organismal response to stress	0	0	0	2.51233	0	2.72324	2.71515	3.05701	2.64779	2.56392	0	2.09915	0	2.73898	0	2.76419	2.09671	0
regulation of dendrite development	3.39808	0	0	2.06937	0	3.79208	2.83892	2.46174	2.22067	2.62613	0	3.16726	0	2.86388	0	2.91691	2.69687	0
associative learning	2.5015	0	0	2.3131	0	3.0108	3.01088	3.40789	2.9993	2.81329	0	2.89857	0	3.0173	0	3.06326	2.88978	0
kidney epithelium development	2.44361	0	0	2.85821	0	2.82338	3.27875	2.43213	2.60258	2.22429	0	3.6139	0	2.82865	0	3.36063	3.10357	0
positive regulation of regulated secretory pathway	3.5193	2.19219	0	3.13319	0	2.22169	3.47884	2.48213	2.59141	4.01235	2.23748	2.70805	0	3.49779	2.45382	3.5384	3.35956	0
negative regulation of synaptic transmission	2.40288	3.32891	2.20665	2.1765	0	2.3829	3.54048	2.17052	2.29288	2.74263	2.75266	2.27061	0	3.56645	2.81824	3.61312	3.4027	0
response to anesthetic	2.64504	2.4242	0	2.43279	0	3.7821	3.79517	2.96255	0	4.2086	2.50237	2.5028	0	3.82032	2.0167	3.88307	3.63823	0
positive regulation of neurotransmitter transport	2.97505	2.75782	0	3.24226	2.44752	2.94763	2.93675	2.5278	0	2.78499	2.82372	2.85597	0	2.94086	3.10902	2.97784	2.84927	0
cellular response to calcium ion	2.37004	2.22706	0	2.70137	2.18324	2.34815	3.42366	2.6956	0	3.82023	2.29596	2.74318	0	3.44827	3.49407	3.49453	3.86773	0
spinal cord dorsal/ventral patterning	2.24305	3.25821	0	2.43407	2.69423	2.25054	2.23436	2.44122	2.50491	2.16661	3.3013	2.16573	0	2.26578	2.91332	2.2824	2.18732	0
positive regulation of potassium ion transmembrane transport	2.22545	2.70087	0	2.4555	2.39386	2.22266	2.20674	2.46174	2.55603	2.11252	2.7603	2.12427	0	2.23832	3.04731	2.26314	2.1398	0
spinal cord patterning	2.84368	3.05678	0	2.26793	2.53634	2.82367	2.81793	3.04101	2.33562	2.70305	3.11226	2.74318	0	2.82804	2.72618	2.8494	2.74548	0
ventral spinal cord development	2.45694	2.36081	0	2.12266	2.11942	2.45164	2.43724	2.72936	2.21033	2.33172	2.42091	2.34967	0	2.47542	2.01809	2.49011	2.35592	0
cardiac conduction	2.56675	2.32252	0	3.48606	0	2.5412	2.11197	2.47494	2.63465	2.35346	2.41123	2.00243	0	2.56858	3.33199	2.17522	2.00208	0
regulation of ion transmembrane transporter activity	3.16199	2.19219	0	2.59075	0	2.36309	2.34597	3.33377	2.46822	2.75163	2.29319	2.52572	0	2.73836	2.5969	2.78512	2.51346	0
regulation of transmembrane transporter activity	2.97505	2.07964	0	2.43407	0	2.21951	2.20189	3.14283	2.33562	2.60185	2.18245	2.70165	0	2.58286	2.45913	2.62495	2.34729	0
regulation of synaptic vesicle fusion to presynaptic active zone membrane	3.0347	2.70525	0	2.13885	0	3.03005	3.03193	2.13336	2.18034	2.91676	2.74479	2.97219	0	2.02098	3.61857	2.04305	2.97563	0
synaptic membrane adhesion	2.52821	2.79704	0	2.03208	0	3.33066	2.52835	2.0152	2.86155	3.17573	2.03573	2.43965	0	3.33414	3.29111	2.56915	3.22409	0
response to auditory stimulus	2.15443	2.26463	0	2.34988	0	2.17109	2.16609	2.35036	2.42382	2.07439	2.30178	2.08468	0	2.17893	0	2.20476	2.09337	0
regulation of cation channel activity	2.58324	2.43946	0	2.23953	0	2.17109	2.16609	2.61742	0	2.68922	2.55491	2.03807	0	2.57274	2.29076	2.2419	2.02934	0
feeding behavior	2.04916	2.12365	0	2.36743	0	2.45164	2.02808	0	0	2.28222	2.19522	2.32343	0	2.48106	2.13899	2.50679	2.32189	0
presynapse organization	2.00608	2.45094	0	0	0	3.25772	2.57835	0	2.32763	0	0	0	0	2.60523	2.78483	2.62083	3.13931	0
postsynaptic membrane assembly	0	0	0	0	0	2.65359	2.63944	0	0	0	0	0	2.16025	2.65792	2.18009	2.66177	2.58551	0
presynapse assembly	0	0	0	0	0	2.72324	2.1107	0	0	0	0	0	0	2.12416	2.22038	2.15292	2.61969	0
vocalization behavior	0	0	0	2.04624	2.09991	2.69381	3.63807	0	0	2.59376	0	0	0	3.65592	0	3.67993	3.54982	0
positive regulation of neurotransmitter secretion	2.24305	0	0	2.43407	0	2.25054	2.23436	0	0	2.16661	0	2.16573	0	2.26578	2.06944	2.2824	2.18732	0
cell-cell junction organization	2.03726	0	0	2.04214	0	3.63428	3.17772	0	0	2.53464	0	3.02233	0	2.77137	0	2.81494	2.99763	0
cell-cell adhesion mediated by cadherin	2.73384	0	0	0	0	3.42299	3.41967	0	0	2.58681	0	3.3217	0	2.12416	0	2.75271	2.61969	0
neurotransmitter receptor transport to plasma membrane	2.07739	0	0	0	0	2.96983	2.10251	0	0	2.84888	0	2.03327	0	2.11287	0	2.13219	2.90551	0
neurotransmitter receptor transport to postsynaptic membrane	2.07739	0	0	0	0	2.96983	2.10251	0	0	2.84888	0	2.03327	0	2.11287	0	2.13219	2.90551	0
prepulse inhibition	2.1988	0	0	0	0	2.21701	2.19962	0	2.42584	2.13482	0	2.12819	0	2.22271	0	2.24502	2.15035	0
startle response	0	0	0	0	0	2.44446	2.42907	0	2.75684	2.34299	0	0	0	2.46492	0	2.47583	2.36078	0
calcium ion transport	0	0	0	0	0	2.0137	2.2245	0	0	2.69551	0	2.05661	0	2.03997	0	2.11799	2.27373	0
olfactory bulb development	0	0	0	0	0	2.21167	2.19439	0	0	2.10306	0	2.1144	0	2.22117	0	2.24502	2.12721	0
olfactory lobe development	0	0	0	0	0	2.14147	2.13618	0	0	2.04399	0	2.05519	0	2.14804	0	2.17703	2.05757	0
protein localization to postsynaptic membrane	0	0	0	0	0	3.30583	2.57003	0	0	3.13735	0	2.47293	0	2.59478	0	2.61009	3.19442	0
ionotropic glutamate receptor signaling pathway	0	0	0	0	0	2.72423	2.71633	0	0	2.60657	0	2.63908	0	2.01206	0	2.04039	3.47399	0
positive regulation of neurological system process	0	0	0	0	0	2.3466	2.32776	0	0	2.22429	0	0	0	2.36783	0	2.39085	2.2555	0
positive regulation of excitatory postsynaptic potential	0	0	0	0	0	2.5412	2.52835	0	0	2.43472	0	0	0	2.55883	0	2.56915	2.45997	0
establishment of protein localization to postsynaptic membrane	0	0	0	0	0	2.82338	2.01042	0	0	2.70305	0	0	0	2.0106	0	2.03586	2.74599	0
stem cell proliferation	0	0	0	0	0	2.01961	2.02341	0	0	2.25292	0	0	0	2.03859	0	2.08273	2.73077	0
response to cocaine	0	0	0	0	0	2.12274	2.12268	0	0	2.55296	0	0	0	2.13639	0	2.17122	2.03358	0
dopamine receptor signaling pathway	2.05323	0	0	0	0	2.65359	2.6425	0	0	2.52623	0	0	0	2.6612	0	2.67302	2.55357	0
regulation of postsynaptic membrane neurotransmitter receptor levels	2.03726	0	0	0	0	2.5412	2.02808	0	0	2.90702	0	0	0	2.03959	0	2.07852	2.42964	0
regulation of G protein-coupled receptor signaling pathway	2.29215	2.8891	2.51201	0	2.16075	0	2.23583	0	0	2.07439	2.99967	0	0	2.28274	2.73268	2.32604	2.50686	0
adenylate cyclase-activating G protein-coupled receptor signaling pathway	2.47176	3.5706	0	0	3.33842	2.06281	2.42241	0	0	2.25075	3.68864	0	0	2.46959	3.89697	2.50037	2.28503	0
second-messenger-mediated signaling	2.44014	3.9559	2.04742	0	3.50672	2.33786	2.58819	2.30208	0	2.75342	4.16906	0	0	2.89822	3.4904	2.44868	2.34729	0
cerebellum development	0	2.80213	2.5931	2.09084	2.86231	2.65359	2.18559	2.08375	0	2.04399	2.88605	2.08115	2.36075	2.66652	0	0	2.07709	0
positive regulation of neural precursor cell proliferation	0	2.75782	2.78596	0	3.29736	0	2.12268	0	0	2.00452	2.82372	0	2.11038	2.13639	0	0	2.58551	0
protein transport along microtubule	2.3235	2.19219	2.59684	0	2.47441	2.34037	2.32174	0	0	2.2628	2.2192	2.26237	3.08087	2.35743	0	2.37026	2.28308	3.1513
microtubule-based protein transport	2.3235	2.19219	2.59684	0	2.47441	2.34037	2.32174	0	0	2.2628	2.2192	2.26237	3.08087	2.35743	0	2.37026	2.28308	3.1513
postsynaptic density organization	2.13243	2.4242	2.21774	0	2.04673	2.14147	2.13618	0	0	2.04399	2.47956	2.05519	2.84581	2.14804	2.12174	2.17703	2.05757	0
postsynapse assembly	2.13243	2.4242	2.21774	0	2.04673	2.82338	2.81295	0	0	2.04399	2.47956	2.05519	2.84581	2.82694	2.85985	2.8494	2.73077	0
regulation of postsynapse organization	2.2143	3.3963	3.18726	0	2.86231	2.65359	2.18559	0	0	2.04399	3.48464	2.51951	0	2.21823	0	2.24943	2.52077	0
regulation of response to drug	2.02363	2.09825	0	0	2.68114	2.00792	2.39857	0	0	2.68608	2.17006	0	0	2.89273	0	2.9386	2.28422	0
social behavior	2.07394	2.07029	2.05221	0	2.50566	2.63792	2.62604	0	0	0	2.12406	0	0	2.65509	0	2.66177	2.52354	0
intraspecies interaction between organisms	2.07394	2.07029	2.05221	0	2.50566	2.63792	2.62604	0	0	0	2.12406	0	0	2.65509	0	2.66177	2.52354	0
locomotory exploration behavior	0	0	0	2.81092	0	2.65359	0	2.79229	0	2.56392	0	0	0	2.65792	0	2.66177	2.58551	0
neuropeptide signaling pathway	0	0	0	2.77634	0	2.83332	2.82754	2.76544	0	2.63935	0	0	0	2.84779	0	2.89362	2.70285	0
exploration behavior	0	0	0	2.26793	0	2.82367	2.08267	2.26626	0	2.70305	0	0	0	2.82804	0	2.8494	2.74548	0
response to pain	0	0	0	0	0	2.44446	2.42907	2.67025	2.02372	2.34299	0	0	0	2.46492	0	2.47583	0	0
response to alkaloid	0	0	0	0	0	2.26595	2.24955	2.20072	0	2.97901	0	0	0	2.74043	0	2.33065	2.14904	0
response to isoquinoline alkaloid	0	0	0	0	0	2.82338	2.81295	2.35036	0	2.68646	0	0	2.02277	2.82694	0	2.8494	2.73077	0
response to morphine	0	0	0	0	0	2.82338	2.81295	2.35036	0	2.68646	0	0	2.02277	2.82694	0	2.8494	2.73077	0
positive regulation of ion transport	0	0	2.34646	2.14653	0	2.21701	2.19962	2.46174	2.70414	2.26989	0	0	0	2.24942	2.18112	2.03246	2.32952	0
embryonic organ morphogenesis	0	2.16682	0	2.31331	0	2.05411	2.95809	2.0076	2.23664	2.36993	0	0	0	2.36783	2.44569	2.14365	3.08672	0
sensory perception of sound	0	0	0	3.26141	0	0	0	2.79061	3.00761	2.54934	0	0	0	2.77546	0	2.40804	3.4833	0
sensory perception of mechanical stimulus	0	0	0	3.53401	0	0	2.18555	3.04604	3.29721	3.1335	0	2.05661	0	2.97988	0	2.63202	3.6597	0
regulation of dendrite extension	0	0	0	2.34988	0	0	2.16609	2.35036	2.42382	2.07439	0	2.08468	0	2.17893	0	2.20476	2.09337	0
ear morphogenesis	0	0	0	2.31838	0	0	2.79023	2.32553	2.04012	2.59811	0	0	0	2.81941	0	2.41177	3.12103	0
inner ear morphogenesis	0	0	0	2.53729	0	0	2.6425	2.54444	2.22067	2.47536	0	0	0	2.66652	0	2.24943	3.01108	0
regulation of protein secretion	2.20053	0	0	2.3131	0	0	0	2.83383	2.08612	0	0	0	0	0	2.84943	2.00365	0	0
neuroepithelial cell differentiation	2.64072	0	0	2.92622	0	0	0	2.91903	3.78247	0	0	0	0	2.65509	0	2.12088	0	0
columnar/cuboidal epithelial cell differentiation	2.13335	0	0	2.04969	0	0	0	2.47494	3.12865	0	0	0	0	2.13289	0	0	0	0
SA node cell to atrial cardiac muscle cell communication	2.00101	0	0	2.13885	0	2.01961	2.02078	2.13336	2.18034	0	0	0	0	2.02098	2.46711	2.04305	0	0
catecholamine metabolic process	2.03726	0	0	2.86447	0	2.02374	2.02808	0	2.38513	0	0	0	0	2.03859	2.25667	2.07415	0	0
catechol-containing compound metabolic process	2.03726	0	0	2.86447	0	2.02374	2.02808	0	2.38513	0	0	0	0	2.03859	2.25667	2.07415	0	0
blood circulation	0	0	0	2.81754	0	2.26485	2.05066	2.05704	2.3635	2.18276	0	0	0	2.32186	0	2.17074	0	0
circulatory system process	0	0	0	2.70137	0	2.16693	0	0	2.25539	2.06923	0	0	0	2.20897	0	2.06579	0	0
anterior/posterior pattern specification	2.06506	0	0	2.49521	0	2.01961	2.02099	2.15793	2.3635	0	0	0	0	2.0396	0	2.09916	0	0
epithelial cell fate commitment	0	0	0	2.14653	2.18266	2.00792	2.01042	2.13972	2.20667	0	0	0	0	2.0106	0	2.03586	0	0
innervation	2.52821	0	0	3.58589	0	2.5412	2.52835	2.75455	2.86155	2.43472	2.03573	2.43965	0	2.55883	2.46711	2.56915	0	0
regulation of peptide secretion	2.28677	0	0	2.42927	2.16075	0	2.18555	3.26107	2.22067	0	2.12406	2.21817	0	2.0106	3.05862	2.30174	0	0
negative regulation of insulin secretion	2.35386	0	0	0	0	0	2.32998	0	2.04326	0	0	2.26003	0	0	2.45382	2.38946	2.27373	0
positive regulation of exocytosis	2.75191	0	0	2.08555	0	0	2.71498	0	2.20667	3.04936	0	2.1144	0	2.73898	0	2.76419	2.58959	0
regulation of transporter activity	2.59714	0	0	2.14653	0	0	0	2.79229	2.05039	2.26989	0	2.34967	0	2.24942	2.18112	2.30112	2.04249	0
positive regulation of dendrite extension	0	0	0	0	0	0	2.32865	0	0	2.2628	0	2.26324	0	2.36531	2.15242	2.37941	2.28308	0
drug transport	2.24552	0	0	0	0	0	2.18559	0	0	2.28919	0	0	0	2.89856	0	2.61009	0	0
organic hydroxy compound transport	0	0	0	0	0	0	2.02808	0	0	2.0763	0	0	0	2.35743	0	2.4033	0	0
microtubule bundle formation	2.03726	0	0	0	0	0	2.02078	0	0	0	2.02706	0	0	2.03179	0	2.07415	0	0
cell differentiation in spinal cord	0	2.10456	0	0	0	0	2.12268	0	0	0	2.16515	2.03327	0	2.13639	0	2.17122	0	0
positive regulation of secretion	0	0	0	0	0	0	0	0	0	0	0	0	0	0	0	2.01927	0	0
regulation of behavior	0	0	0	0	0	0	0	0	0	0	0	0	0	2.08809	0	2.12088	0	0
mesonephros development	0	0	0	0	0	0	0	0	0	0	0	0	0	2.03997	0	2.08686	0	0
ureteric bud development	0	0	0	0	0	0	0	0	0	0	0	2.08115	0	2.21823	0	2.24943	0	0
mesonephric epithelium development	0	0	0	0	0	0	0	0	0	0	0	2.05274	0	2.17895	0	2.22233	0	0
mesonephric tubule development	0	0	0	0	0	0	0	0	0	0	0	2.05274	0	2.17895	0	2.22233	0	0
kidney development	0	0	0	0	0	0	2.02021	0	0	0	0	2.12139	0	0	0	2.10109	0	0
urogenital system development	0	0	0	0	0	0	0	0	0	0	0	2.03256	0	0	0	2.03586	0	0
synaptic vesicle priming	0	0	0	0	0	2.00792	2.01042	0	2.20667	0	0	0	0	2.0106	0	2.03586	0	0
positive regulation of CREB transcription factor activity	0	0	0	0	0	2.00792	2.01042	0	0	0	0	0	0	2.0106	0	2.03586	0	0
regulation of extent of cell growth	0	0	0	2.24176	0	0	2.28697	0	0	0	0	2.17595	0	2.33555	0	2.37026	0	0
adenohypophysis development	0	0	0	2.49336	0	0	0	0	0	0	0	0	0	2.35743	0	2.37026	0	0
positive regulation of multicellular organism growth	0	0	0	2.27929	0	2.07602	2.07582	2.28251	0	0	0	2.63946	0	0	2.05994	0	2.00428	0
neuron cellular homeostasis	2.06506	0	0	2.27929	0	2.07602	2.07582	0	0	0	0	2.63946	0	0	0	2.11173	0	0
nephron development	0	0	0	2.14653	0	0	2.13618	0	0	0	0	2.3922	0	0	0	2.21052	2.02133	0
nephron epithelium development	0	0	0	2.11203	0	0	2.16871	0	0	0	0	2.47293	0	0	0	2.23989	2.47627	0
regulation of presynapse assembly	0	0	0	0	0	2.35364	0	0	0	0	0	0	0	0	2.30886	0	2.28308	0
regulation of presynapse organization	0	0	0	0	0	2.27453	0	0	0	0	0	0	0	0	2.24932	0	2.20486	0
cell-cell junction assembly	0	0	0	0	0	2.54584	2.13618	0	0	0	0	2.40341	0	0	0	0	2.02133	0
negative regulation of protein depolymerization	0	0	0	0	0	2.07602	2.07582	0	0	0	0	0	0	0	0	0	0	0
appendage development	0	0	0	0	0	2.18991	2.18146	0	0	0	0	0	0	0	0	0	2.04082	0
limb development	0	0	0	0	0	2.18991	2.18146	0	0	0	0	0	0	0	0	0	2.04082	0
response to nicotine	0	0	0	2.06952	0	2.38816	0	2.06088	0	0	0	2.28616	0	0	0	0	0	0
cerebral cortex development	0	0	2.21326	0	0	2.11272	0	2.04117	0	0	0	2.39814	0	0	0	0	0	0
regulation of neuron apoptotic process	0	2.43763	0	0	0	0	0	0	0	0	0	2.75194	0	0	0	0	2.0521	0
neuron apoptotic process	0	2.31538	0	0	0	0	0	0	0	0	0	2.38835	0	0	0	0	0	0
pons development	0	0	0	0	0	2.01961	0	0	0	0	0	2.97219	0	0	0	0	0	0
negative regulation of axonogenesis	0	0	0	0	0	0	0	0	0	0	0	2.22559	0	0	0	0	0	0
anatomical structure maturation	0	0	0	0	0	0	0	0	0	0	0	2.20725	0	0	0	0	0	0
plasma membrane organization	0	0	0	0	0	0	0	0	0	0	0	2.1144	0	0	0	0	0	0
forebrain regionalization	0	0	0	0	0	0	0	0	0	0	0	2.0109	0	0	0	0	0	0
negative regulation of neuron projection development	0	0	0	0	0	0	0	0	0	0	0	2.05274	0	0	0	0	0	0
proximal/distal pattern formation	0	0	0	0	0	0	0	0	0	0	0	2.05519	0	0	0	0	0	0
receptor clustering	2.07394	0	2.74128	0	0	2.07602	2.07582	0	0	0	0	0	2.81155	0	0	0	2.52354	2.10299
calcium-dependent cell-cell adhesion via plasma membrane cell adhesion molecules	0	0	0	0	0	0	0	0	0	0	0	0	2.99011	0	0	0	0	3.11831
oligodendrocyte development	0	0	0	0	0	0	0	0	0	0	0	0	2.5302	0	0	0	0	2.5998
protein localization to presynapse	0	0	0	0	0	0	0	0	0	0	0	0	2.23944	0	0	0	0	2.242
axo-dendritic protein transport	0	0	0	0	0	0	0	0	0	0	0	0	2.16025	0	0	0	0	2.14138
peptide hormone processing	0	0	2.21774	0	2.04673	0	0	0	0	2.04399	0	0	2.84581	0	2.12174	0	0	2.94499
regulation of gliogenesis	0	0	2.19326	0	2.41207	0	0	0	0	0	0	0	2.65831	0	0	0	0	2.80298
retrograde axonal transport	0	0	2.40895	0	2.26999	0	0	0	0	0	2.02706	0	2.87943	0	0	0	0	2.95489
negative regulation of gliogenesis	0	0	2.59684	0	2.39386	0	0	0	0	0	2.04433	0	2.49166	0	0	0	0	2.56599
cellular response to metal ion	0	0	0	0	0	0	0	0	0	2.44685	0	0	0	2.0106	2.19589	0	0	0
glucose homeostasis	0	0	0	0	0	0	0	2.35838	0	2.24987	0	0	0	0	2.31652	0	2.01318	0
carbohydrate homeostasis	0	0	0	0	0	0	0	2.3488	0	2.22602	0	0	0	0	2.30304	0	0	0
phenol-containing compound biosynthetic process	0	0	0	0	0	0	0	0	2.42692	2.00247	0	0	0	0	0	0	2.02934	0
sodium ion transmembrane transport	0	0	0	2.04422	0	0	0	0	2.60258	2.22429	0	0	0	0	0	0	2.26791	0
protein transport within plasma membrane	0	0	0	0	0	2.08281	0	0	0	2.70305	0	0	0	0	0	0	2.02133	0
neurotransmitter receptor transport	0	0	0	0	0	2.08281	0	0	0	2.70305	0	0	0	0	0	0	2.02133	0
appendage morphogenesis	0	0	0	0	0	2.2277	2.21174	0	0	2.04804	0	0	0	0	0	0	2.09337	0
limb morphogenesis	0	0	0	0	0	2.2277	2.21174	0	0	2.04804	0	0	0	0	0	0	2.09337	0
divalent metal ion transport	0	0	0	0	0	0	2.05066	0	0	2.44727	0	0	0	0	0	0	2.04927	0
divalent inorganic cation transport	0	0	0	0	0	0	2.01855	0	0	2.40028	0	0	0	0	0	0	2.02133	0
regulation of postsynaptic neurotransmitter receptor activity	0	0	0	0	0	0	0	0	0	2.56392	0	0	0	0	0	0	0	0
calcium ion transmembrane transport	0	0	0	0	0	0	0	0	0	2.03403	0	0	0	0	0	0	0	0
protein transport within lipid bilayer	0	0	0	0	0	0	0	0	0	2.04399	0	0	0	0	0	0	0	0
regulation of glutamate receptor signaling pathway	0	0	0	0	0	0	0	0	0	2.22004	0	0	0	0	0	0	0	0
regulation of neurotransmitter receptor activity	0	0	0	0	0	0	0	0	0	2.3242	0	0	0	0	0	0	0	0
positive regulation of ion transmembrane transporter activity	0	0	0	0	0	0	0	2.08375	0	2.04399	0	0	0	0	0	0	2.07709	0
response to calcium ion	0	0	0	0	0	0	0	0	0	2.04804	0	0	0	0	0	0	2.09337	0
negative regulation of protein polymerization	0	0	0	2.09511	0	0	0	2.08614	2.20696	0	0	0	0	0	0	0	0	0
actin filament capping	0	0	0	2.0294	0	0	0	2.01261	2.10948	0	0	0	0	0	0	0	0	0
visual learning	0	0	0	0	0	0	0	2.0076	2.11134	0	0	0	0	0	0	0	0	0
phenol-containing compound metabolic process	0	0	0	0	0	0	0	0	2.58156	0	0	0	0	0	0	0	0	0
myelin assembly	0	0	0	0	0	0	0	0	2.00802	0	0	0	0	0	0	0	0	0
glandular epithelial cell differentiation	0	0	0	0	2.07574	0	0	0	2.16799	0	0	0	0	0	0	0	0	0
inhibitory postsynaptic potential	0	0	0	0	2.18266	0	0	0	0	0	0	0	0	0	0	0	0	0
astrocyte development	0	0	0	0	2.04673	0	0	0	0	0	0	0	0	0	0	0	0	0
regulation of sodium ion transport	0	0	0	0	2.04479	0	0	2.00368	2.13719	0	0	0	0	0	0	0	2.04425	0
pancreas development	0	0	0	0	2.27584	0	0	2.3178	0	0	0	0	0	0	0	0	0	0
endocrine pancreas development	0	0	0	0	2.16075	0	0	2.16779	0	0	0	0	0	0	0	0	0	0
cell-cell signaling involved in cardiac conduction	0	0	0	2.34937	0	0	0	0	0	0	0	0	0	0	2.12174	0	0	0
regulation of presynaptic cytosolic calcium ion concentration	0	0	0	2.14653	0	0	0	0	0	0	0	0	0	0	0	0	0	0
presynaptic modulation of chemical synaptic transmission	0	0	0	2.49336	0	0	0	0	0	0	0	0	0	0	0	0	0	0
catechol-containing compound biosynthetic process	0	0	0	2.53451	0	0	0	0	0	0	0	0	0	0	0	0	0	0
catecholamine biosynthetic process	0	0	0	2.53451	0	0	0	0	0	0	0	0	0	0	0	0	0	0
regulation of intracellular transport	0	2.19219	0	0	0	0	2.11197	0	0	0	0	0	0	0	0	0	0	0
regulation of neuron death	0	2.30821	0	0	0	0	0	0	0	0	0	0	0	0	0	0	0	0
neuron death	0	2.3999	0	0	0	0	0	0	0	0	0	0	0	0	0	0	0	0
regulation of cytosolic calcium ion concentration	0	0	0	0	0	0	2.00552	0	0	0	0	0	0	0	0	0	2.04249	0
calcium ion homeostasis	0	0	0	0	0	0	0	0	0	0	0	0	0	0	0	0	2.02934	0
cellular calcium ion homeostasis	0	0	0	0	0	0	0	0	0	0	0	0	0	0	0	0	2.20732	0
postsynaptic membrane organization	0	0	0	0	0	0	0	0	0	0	0	0	0	0	0	0	2.20486	0
neuroblast proliferation	0	0	0	0	0	0	0	0	0	0	0	0	0	0	0	0	2.2555	0
otic vesicle development	0	0	0	0	0	0	0	0	0	0	0	0	0	0	0	0	2.28308	0
striated muscle contraction	0	0	0	0	0	0	0	0	0	0	2.01274	0	0	0	0	0	0	0
regulation of postsynaptic density organization	0	0	0	0	0	0	0	0	0	0	2.02706	0	0	0	0	0	0	0
organelle fusion	0	0	0	0	0	0	0	0	0	0	0	0	0	0	0	0	0	2.02117
neurotransmitter receptor transport, endosome to postsynaptic membrane	0	0	0	0	0	2.01961	0	0	0	0	0	0	0	0	0	0	0	0
neurotransmitter receptor transport, endosome to plasma membrane	0	0	0	0	0	2.01961	0	0	0	0	0	0	0	0	0	0	0	0
cytoskeleton-dependent intracellular transport	0	0	3.02075	0	2.61515	0	0	0	0	0	2.01274	0	2.81155	0	0	0	0	0
digestive system development	0	0	2.55503	0	2.19329	0	0	0	0	0	0	2.17367	2.13238	0	0	0	0	0
transport along microtubule	0	0	2.92371	0	2.54327	0	0	0	0	0	0	0	2.56837	0	0	0	0	0
microtubule-based transport	0	0	2.92371	0	2.54327	0	0	0	0	0	0	0	2.56837	0	0	0	0	0
adult walking behavior	0	0	2.38859	0	2.20533	0	0	0	0	0	0	0	2.12924	0	0	0	0	0
walking behavior	0	0	2.32142	0	2.16075	0	0	0	0	0	0	0	2.0948	0	0	0	0	0
axon extension	0	0	2.09452	0	0	0	0	0	0	0	0	0	0	0	0	2.03381	0	0
regulation of amino acid transport	0	0	2.17301	0	0	0	0	0	0	0	0	0	0	0	0	0	0	0
vesicle cytoskeletal trafficking	0	0	2.20665	0	0	0	0	0	0	0	0	0	0	0	0	0	0	0
cardiac muscle cell contraction	0	0	2.23104	0	0	0	0	0	0	0	0	0	0	0	0	0	0	0
positive regulation of G protein-coupled receptor signaling pathway	0	0	2.26858	0	2.09987	0	0	0	0	0	0	0	0	0	2.18112	0	0	0
vesicle transport along microtubule	0	0	2.41125	0	2.1973	0	0	0	0	0	0	0	0	0	0	0	0	0
secretory granule localization	0	0	0	0	0	0	0	0	2.03178	0	0	0	2.23944	0	0	0	0	0
adrenal gland development	0	0	0	0	0	0	0	0	0	0	0	0	2.34824	0	0	0	0	0
membrane assembly	0	0	0	0	0	0	0	0	0	0	0	0	2.0948	0	0	0	0	0
ganglion development	0	0	0	0	0	0	0	0	0	0	0	0	2.02277	0	0	0	0	0
nose development	0	0	0	0	0	0	0	0	0	0	0	0	2.02277	0	0	0	0	0
negative regulation of catecholamine secretion	0	0	0	0	0	0	0	0	0	0	0	0	2.02277	0	0	0	0	0
regulation of oligodendrocyte differentiation	0	0	0	0	0	0	0	0	0	0	0	0	2.02277	0	0	0	0	0
digestive tract development	0	0	2.29151	0	0	0	0	0	0	0	0	2.14522	2.29837	0	0	0	0	0
membrane biogenesis	0	0	2.06391	0	0	0	0	0	0	0	0	0	2.70713	0	0	0	0	0
response to metal ion	0	2.09825	0	0	2.76186	0	0	0	0	2.09188	0	0	0	0	2.51723	0	0	0
response to nerve growth factor	0	2.75782	0	0	2.54327	0	0	0	0	0	2.16515	0	0	0	2.34077	0	0	0
G protein-coupled glutamate receptor signaling pathway	0	2.0893	0	0	2.37335	0	0	0	0	0	2.12406	0	0	0	0	0	0	0
positive regulation of secretion by cell	0	0	0	0	0	0	2.12268	0	0	0	2.03262	0	0	0	2.29076	2.23396	0	0
cell fate determination	0	0	0	0	0	0	0	0	0	0	2.00546	0	0	0	2.27383	0	0	0
muscle contraction	0	0	0	0	0	0	0	0	0	0	2.00688	0	0	0	2.01809	0	0	0
potassium ion import	0	0	0	0	0	0	0	0	0	0	0	0	0	0	2.06944	0	0	0
negative regulation of peptide hormone secretion	0	0	0	0	0	0	0	0	0	0	0	0	0	0	2.06944	0	0	0
positive regulation of hormone secretion	0	0	0	0	0	0	0	0	0	0	0	0	0	0	2.29076	0	0	0
dopamine metabolic process	0	0	0	0	0	0	0	0	0	0	0	0	0	0	2.38797	0	0	0
calcium ion import	0	0	0	0	0	0	0	0	0	0	0	0	0	0	2.47742	0	0	0
cerebellar granular layer development	0	2.28668	0	0	0	0	0	0	0	0	2.31359	0	2.0948	0	2.06001	0	0	0
postsynaptic specialization assembly	0	2.3318	0	0	0	0	0	0	0	0	2.38012	0	2.46494	0	2.06944	0	0	0
maintenance of synapse structure	0	2.19219	0	0	0	0	0	0	0	0	2.2192	0	0	0	2.91332	0	0	0
sensory perception of temperature stimulus	0	2.42133	0	0	0	0	0	0	0	0	2.46747	0	0	0	2.15242	0	0	0
cerebellar cortex formation	0	2.42133	2.01491	0	0	0	0	0	0	0	2.46747	0	0	0	2.15242	0	0	0
positive regulation of amine transport	0	2.25189	2.06391	0	0	0	0	0	0	0	2.30021	0	0	0	0	0	0	0
regulation of voltage-gated calcium channel activity	0	2.19243	0	2.08555	0	0	0	0	0	0	2.24091	0	0	0	0	0	0	0
regulation of postsynaptic specialization assembly	0	2.19219	0	0	0	0	0	0	0	0	2.2192	0	2.02277	0	0	0	0	0
regulation of postsynapse assembly	0	2.19219	0	0	0	0	0	0	0	0	2.2192	0	2.02277	0	0	0	0	0
cranial nerve development	0	2.22706	0	0	0	0	0	0	0	0	2.28495	0	0	0	0	0	0	0
positive regulation of potassium ion transmembrane transporter activity	0	2.19219	0	0	0	0	0	0	0	0	2.23147	0	0	0	0	0	0	0
positive regulation of voltage-gated potassium channel activity	0	2.0893	0	0	0	0	0	0	0	0	2.12406	0	0	0	0	0	0	0
regulation of action potential	0	2.02551	0	0	0	0	0	0	0	0	2.08201	0	0	0	0	0	0	0
heart process	0	2.30821	2.47031	2.63048	2.0248	2.08281	0	0	2.51801	2.44781	2.42242	0	0	2.11613	2.69116	0	0	0
regulation of heart rate	0	2.70161	2.51206	2.43279	2.20533	2.0902	0	0	2.12624	0	2.78849	0	2.29837	2.11522	2.19589	0	0	0
positive regulation of potassium ion transport	0	2.31538	0	2.06952	2.07574	0	0	2.06088	2.16799	0	2.37373	0	0	0	2.60695	0	0	0
cardiac muscle cell action potential	0	2.4242	2.62173	2.43279	2.37935	0	0	0	2.04851	0	2.50237	0	0	0	2.55752	0	0	0
cardiac muscle cell action potential involved in contraction	0	0	2.61324	2.18233	2.391	0	0	0	0	0	2.00546	0	0	0	2.16526	0	0	0
anterograde axonal transport	2.00608	2.45094	3.16673	2.23563	2.94209	0	2.01042	2.22947	2.32763	0	2.5214	0	2.34275	2.01206	2.12174	2.04305	0	0
adenylate cyclase-inhibiting G protein-coupled receptor signaling pathway	2.03726	2.45482	2.78596	2.33579	3.11403	2.01961	2.02078	2.33889	2.45971	0	3.13513	2.33426	0	2.03179	3.08135	2.07415	0	0
ventral spinal cord interneuron differentiation	0	2.82087	2.31685	2.14653	3.19769	2.00792	2.01042	2.13972	2.20667	0	2.87291	0	0	2.0106	2.53055	2.03586	0	0
neuron maturation	2.73384	2.56637	2.51201	2.34573	2.29356	0	0	2.3488	2.42692	2.00247	2.63248	3.3217	0	2.12416	2.91332	0	0	0
regulation of heart rate by cardiac conduction	2.35386	2.82053	2.68179	3.32445	2.48975	2.34895	0	2.60233	2.70194	2.24867	2.88169	0	0	2.36783	3.18428	0	0	0
heart contraction	2.0088	2.43562	2.59183	2.81333	2.14377	2.23663	0	2.13972	2.70194	2.61771	2.56675	0	0	2.27078	2.84943	2.0386	0	0
eye morphogenesis	0	2.8891	0	0	2.63566	2.25212	2.23583	0	0	2.44785	2.49822	2.5055	0	0	2.28563	0	2.50686	0
camera-type eye development	0	3.73502	0	0	2.82207	2.01272	0	0	0	2.03403	3.49845	2.10269	0	0	2.46711	0	0	0
regulation of vesicle fusion	2.27275	2.55423	0	0	2.16075	2.27453	2.25807	0	0	2.18276	2.61135	2.1838	2.0948	0	3.02666	0	2.20486	2.08624
synaptic vesicle fusion to presynaptic active zone membrane	2.15443	2.26463	0	0	0	2.17109	2.16609	0	0	2.07439	2.30178	2.08468	0	0	2.80745	0	2.09337	0
vesicle fusion to plasma membrane	2.06882	2.19219	0	0	0	2.08281	2.08267	0	0	0	2.23147	2.0109	0	0	2.72618	0	2.02133	0
organelle transport along microtubule	2.0327	2.31938	3.18726	0	2.89143	0	2.02021	0	0	0	2.39353	0	2.15713	0	0	0	0	0
neuronal stem cell population maintenance	0	2.3318	2.8581	0	2.69423	0	0	0	0	0	2.38012	0	0	0	2.06944	0	0	0
subpallium development	0	2.12782	2.62173	0	2.47441	2.00999	0	0	0	0	2.17006	0	0	0	0	0	0	0
glial cell development	0	2.22706	2.57198	0	2.83471	0	0	0	0	0	2.30061	0	0	0	0	0	0	0
microtubule-based movement	0	2.05329	2.61324	0	2.53634	0	0	0	0	0	2.16515	0	0	0	0	0	0	0
negative regulation of glial cell proliferation	0	2.0893	2.51201	0	2.37335	0	0	0	0	0	2.12406	0	0	0	0	0	0	0
cerebral cortex neuron differentiation	2.15443	2.26463	2.78428	0	2.61311	0	0	0	0	0	2.30178	2.85938	2.40044	0	0	0	0	2.45308
hippocampus development	0	2.29266	0	0	2.85521	0	0	0	0	0	2.36118	0	2.13391	0	0	0	0	2.19581
cerebral cortex GABAergic interneuron differentiation	0	2.53476	2.95497	0	2.84129	0	0	0	0	0	2.57671	0	2.23944	0	2.30876	0	0	2.242
negative regulation of amine transport	0	2.0669	2.57629	0	2.40067	0	0	0	0	0	2.10633	0	2.23944	0	0	0	0	2.27746
cerebellar cortex development	0	2.2711	2.23834	0	2.04022	0	0	0	0	0	2.32177	0	2.21759	0	0	0	0	0
cerebellar Purkinje cell layer development	0	2.12782	2.62173	0	2.47441	0	0	0	0	0	2.17006	0	2.29837	0	0	0	0	0
GABAergic neuron differentiation	0	2.19219	2.59684	0	2.47441	0	0	0	0	0	2.2192	0	2.02277	0	0	0	0	0
limbic system development	0	3.05678	2.92221	0	3.81859	2.76421	0	2.23743	0	0	3.1376	2.63473	2.19347	0	2.49532	0	0	2.28294
dendrite morphogenesis	2.16915	2.18366	0	0	2.35592	2.5412	0	0	0	0	2.25021	2.3922	0	0	0	0	0	0
neural nucleus development	0	2.30075	2.40596	0	2.81921	2.16482	0	0	2.01907	0	2.36146	2.58089	0	0	0	0	0	0
calcium ion-regulated exocytosis of neurotransmitter	5	4.00778	0	5	4.4548	5	5	5	5	5	4.07443	5	0	5	5	5	5	0
regulation of hormone secretion	5	4.68598	0	5	3.54839	5	5	5	5	5	4.89111	5	0	5	5	5	5	0
regulation of insulin secretion	5	4.14674	0	5	3.54839	4.88381	5	5	5	5	4.28365	5	0	5	5	5	5	0
regulation of peptide hormone secretion	5	4.27807	0	5	3.83003	5	5	5	5	5	4.41363	5	0	5	5	5	5	0
pattern specification process	4.06745	3.32165	0	4.24124	2.17575	5	5	4.2318	4.2987	4.45489	3.1376	5	0	4.66657	3.8939	4.78701	5	0
ear development	4.03149	3.59227	0	5	2.27584	3.9053	4.8557	4.65277	4.03681	4.93513	3.27245	4.59053	0	5	3.6431	4.51463	5	0
cell fate commitment	4.22287	5	4.26597	4.48101	5	4.49041	4.0961	4.47377	4.36637	5	5	5	0	5	4.67893	4.67085	4.65052	0
diencephalon development	3.73157	5	4.75287	4.77778	4.33773	5	5	4.10911	3.65721	4.7332	4.38557	5	0	5	5	5	4.79068	0
monoamine transport	5	4.36596	3.48354	5	4.50518	5	5	5	4.87787	5	4.46725	5	0	5	5	5	5	0
hormone transport	5	5	3.16575	5	5	5	5	5	5	5	5	5	0	5	5	5	5	0
hormone secretion	5	5	3.32641	5	5	5	5	5	5	5	5	5	0	5	5	5	5	0
insulin secretion	5	5	3.84492	5	5	5	5	5	5	5	5	5	0	5	5	5	5	0
peptide hormone secretion	5	5	3.49984	5	5	5	5	5	5	5	5	5	0	5	5	5	5	0
regulation of synapse assembly	5	5	3.56889	5	5	5	5	5	5	5	5	5	0	5	5	5	5	0
synaptic transmission, glutamatergic	5	5	5	4.54994	5	5	5	5	4.13128	5	5	5	0	5	5	5	5	0
neuron fate specification	5	5	4.8247	5	5	5	5	5	5	5	5	5	0	5	4.38099	5	5	0
cell fate specification	5	5	4.3928	5	5	5	5	5	5	5	5	5	0	5	5	5	5	0
regulation of synapse structure or activity	5	5	5	5	5	5	5	5	5	5	5	5	0	5	5	5	5	0
regulation of synapse organization	5	5	5	5	5	5	5	5	5	5	5	5	0	5	5	5	5	0
potassium ion transmembrane transport	5	5	5	5	5	5	5	5	5	5	5	5	0	5	5	5	5	0
potassium ion transport	5	5	5	5	5	5	5	5	5	5	5	5	0	5	5	5	5	0
cellular potassium ion transport	5	5	5	5	5	5	5	5	5	5	5	5	0	5	5	5	5	0
developmental growth involved in morphogenesis	4.80092	3.63977	4.40968	5	4.28942	4.1909	5	5	4.86847	3.86562	3.33758	5	2.48979	5	4.60561	5	4.39649	0
regulation of synaptic transmission, glutamatergic	5	5	5	4.72782	5	5	5	5	3.52909	5	5	5	2.37952	5	4.93849	5	5	0
adult behavior	5	5	5	5	5	5	5	5	5	5	5	5	3.31151	5	5	5	5	0
transmission of nerve impulse	5	5	4.97585	5	5	5	5	5	5	5	5	4.41561	2.24656	5	4.60671	5	5	0
regulation of ion transmembrane transport	5	5	5	5	5	5	5	5	5	5	5	5	2.37249	5	5	5	5	0
regulation of postsynaptic membrane potential	5	5	5	5	5	5	5	5	5	5	5	5	2.18265	5	5	5	5	0
neuronal action potential	5	3.9493	2.9196	5	4.5148	4.20016	5	5	5	5	4.01989	3.30603	0	5	3.50462	5	4.10029	0
dopamine secretion	4.44302	3.4798	2.59684	4.76022	4.031	3.59924	5	4.75691	4.07141	5	3.5476	3.50013	0	5	3.79796	5	5	0
regulation of dopamine secretion	4.44302	3.4798	2.59684	4.76022	4.031	3.59924	5	4.75691	4.07141	5	3.5476	3.50013	0	5	3.79796	5	5	0
regionalization	5	3.78153	2.06682	5	3.02428	5	5	5	5	5	3.55636	5	0	5	4.71335	5	5	0
endocrine system development	3.86098	4.53591	2.88738	4.36205	3.65609	4.84075	4.89014	4.35091	4.04633	4.57401	4.08232	4.66729	0	4.94195	4.95154	5	4.65007	0
learning or memory	5	4.08648	2.95766	4.78157	3.83004	5	5	5	4.67819	5	3.77328	5	0	5	4.00643	5	5	0
cognition	5	4.5494	3.21678	4.50315	3.99777	5	5	4.93184	4.42719	5	4.28101	5	0	5	4.38099	5	5	0
regulation of axonogenesis	5	3.9192	4.44348	5	3.35097	5	5	4.7828	4.57068	4.24274	3.5476	5	0	5	3.58718	5	4.35041	0
learning	4.86958	2.99903	3.11249	4.33046	2.72634	5	4.78829	4.3197	4.56788	4.46683	3.11226	4.55735	0	5	3.33123	4.90605	5	0
dendrite development	5	3.4245	2.57629	4.38929	3.48551	5	5	3.92871	4.23975	5	3.5476	5	0	5	3.46721	5	4.71621	0
ammonium transport	5	2.91738	2.25602	4.72782	3.06371	5	5	4.71955	4.33649	5	3.01881	5	0	5	3.96188	5	4.54845	0
chemical synaptic transmission, postsynaptic	5	4.62035	4.01298	3.48606	4.94656	5	5	4.6088	4.25327	5	4.76428	5	2.098	5	3.87893	5	5	0
excitatory postsynaptic potential	5	3.70051	2.96596	2.77634	3.87169	5	5	3.84903	3.48376	5	3.80271	4.91773	2.2265	5	3.08656	5	5	0
synaptic vesicle clustering	5	5	3.57073	4.44793	3.4397	5	5	4.44099	2.42584	5	4.22343	5	0	5	5	5	5	0
regulation of catecholamine secretion	4.80678	4.41416	3.1158	4.45677	4.35587	3.36867	5	4.44968	3.92136	5	4.50793	3.89692	0	5	4.60561	5	5	0
catecholamine secretion	4.65048	4.29773	3.0274	4.31858	4.25305	3.23681	5	4.308	3.79177	5	4.38557	3.76881	0	5	4.46147	5	5	0
adenylate cyclase-modulating G protein-coupled receptor signaling pathway	5	5	3.46694	3.83702	5	4.40438	4.90039	3.84031	3.70725	4.51142	5	4.18835	0	4.96131	5	5	4.60761	0
G protein-coupled receptor signaling pathway, coupled to cyclic nucleotide second messenger	4.24902	4.3314	2.82018	3.66066	4.63732	4.09814	4.56756	3.668	2.80444	4.16344	5	3.89692	0	4.6106	5	4.70402	4.2772	0
cell-cell adhesion via plasma-membrane adhesion molecules	5	5	3.49871	5	3.83004	5	5	5	4.02291	5	4.64481	5	5	5	5	5	5	5
homophilic cell adhesion via plasma membrane adhesion molecules	5	4.30476	3.03663	5	3.15307	5	5	5	3.10257	5	3.90212	5	4.89965	4.68129	5	5	4.88809	5
negative regulation of cell development	4.22287	5	5	4.59149	5	4.82228	4.87114	4.59367	4.17692	3.31492	5	5	4.95253	4.5253	4.65946	5	3.76467	4.15384
establishment of vesicle localization	5	5	5	5	5	5	5	5	5	5	5	5	5	5	5	5	5	4.78682
establishment of organelle localization	5	5	5	5	5	5	5	5	5	5	5	5	5	5	5	5	5	4.80531
regulation of neurotransmitter transport	5	5	5	5	5	5	5	5	5	5	5	5	4.85723	5	5	5	5	5
regulation of neuron projection development	5	5	5	5	5	5	5	5	5	5	5	5	5	5	5	5	5	4.98241
central nervous system neuron differentiation	5	5	5	5	5	5	5	5	5	5	5	5	5	5	5	5	5	5
positive regulation of neurogenesis	5	5	5	5	5	5	5	5	5	5	5	5	5	5	5	5	5	5
positive regulation of neuron differentiation	5	5	5	5	5	5	5	5	5	5	5	5	5	5	5	5	5	5
vesicle localization	5	5	5	5	5	5	5	5	5	5	5	5	5	5	5	5	5	5
regulation of synaptic vesicle cycle	5	5	5	5	5	5	5	5	5	5	5	5	5	5	5	5	5	5
synaptic vesicle exocytosis	5	5	5	5	5	5	5	5	5	5	5	5	5	5	5	5	5	5
calcium ion regulated exocytosis	5	5	5	5	5	5	5	5	5	5	5	5	5	5	5	5	5	5
establishment of synaptic vesicle localization	5	5	5	5	5	5	5	5	5	5	5	5	5	5	5	5	5	5
synaptic vesicle transport	5	5	5	5	5	5	5	5	5	5	5	5	5	5	5	5	5	5
signal release from synapse	5	5	5	5	5	5	5	5	5	5	5	5	5	5	5	5	5	5
neurotransmitter secretion	5	5	5	5	5	5	5	5	5	5	5	5	5	5	5	5	5	5
neurotransmitter transport	5	5	5	5	5	5	5	5	5	5	5	5	5	5	5	5	5	5
regulation of trans-synaptic signaling	5	5	5	5	5	5	5	5	5	5	5	5	5	5	5	5	5	5
modulation of chemical synaptic transmission	5	5	5	5	5	5	5	5	5	5	5	5	5	5	5	5	5	5
axon development	5	5	5	5	5	5	5	5	5	5	5	5	5	5	5	5	5	5
axonogenesis	5	5	5	5	5	5	5	5	5	5	5	5	5	5	5	5	5	5
vesicle-mediated transport in synapse	5	5	5	5	5	5	5	5	5	5	5	5	5	5	5	5	5	5
synaptic vesicle localization	5	5	5	5	5	5	5	5	5	5	5	5	5	5	5	5	5	5
signal release	5	5	5	5	5	5	5	5	5	5	5	5	5	5	5	5	5	5
synaptic vesicle cycle	5	5	5	5	5	5	5	5	5	5	5	5	5	5	5	5	5	5
regulation of membrane potential	5	5	5	5	5	5	5	5	5	5	5	5	5	5	5	5	5	4.54759
regulation of neurotransmitter levels	5	5	5	5	5	5	5	5	5	5	5	5	4.63206	5	5	5	5	4.48934
forebrain development	5	5	5	5	5	5	5	5	5	5	5	5	3.5912	5	5	5	5	3.49873
regulation of calcium ion-dependent exocytosis	5	5	5	5	5	5	5	5	5	5	5	5	3.53094	5	5	5	5	3.76178
regulation of neurotransmitter secretion	5	5	5	5	5	5	5	5	5	5	5	5	3.47629	5	5	5	5	3.70537
negative regulation of neurogenesis	5	5	5	5	5	5	5	5	5	4.24465	5	5	4.54551	5	5	5	4.76506	3.67041
negative regulation of nervous system development	5	5	5	5	5	5	5	5	5	4.87942	5	5	4.85066	5	5	5	5	3.38671
synapse organization	5	5	5	5	5	5	5	5	5	5	5	5	5	5	5	5	5	3.90748
locomotory behavior	5	5	5	5	5	5	5	5	5	5	5	5	4.95253	5	5	5	5	3.84687
membrane depolarization	4.11139	4.99521	4.86807	5	5	4.02396	4.05625	3.92871	5	5	5	3.89692	2.49166	4.06429	5	4.13748	4.48253	2.60511
positive regulation of synaptic transmission	5	4.02014	4.43544	4.61183	5	5	5	4.1	3.36797	5	4.16906	5	2.94736	5	3.72181	5	5	2.56599
protein localization to synapse	5	4.17621	4.52244	3.49258	4.13922	5	5	3.47565	4.32553	5	4.27685	5	3.18205	5	3.61476	5	5	2.53235
membrane depolarization during action potential	4.79018	5	4.56484	5	5	4.70753	4.75882	4.2318	5	5	5	3.79867	3.53311	4.77749	5	4.8217	4.60292	3.699
amine transport	5	5	5	4.54989	5	5	5	4.54728	4.16286	5	5	5	2.87943	5	5	5	5	3.05095
regulation of amine transport	5	5	4.681	4.33046	5	4.40399	5	4.3197	3.92136	5	5	4.23734	3.06234	5	4.71335	5	5	3.24114
synapse assembly	5	5	5	5	5	5	5	5	5	5	5	5	3.47629	5	5	5	5	2.46415
neuron projection guidance	5	5	5	5	5	5	5	5	5	5	5	5	3.58257	5	5	5	5	2.79389
regulation of synaptic vesicle transport	5	5	5	5	5	5	5	5	5	5	5	5	3.31151	5	5	5	5	2.73804
regulation of exocytosis	5	5	4.40968	5	5	5	5	5	5	5	5	5	2.80823	5	5	5	5	2.46354
regulation of synaptic plasticity	5	5	4.6276	5	5	5	5	5	4.85317	5	5	5	2.73449	5	5	5	5	2.94499
regulation of synaptic vesicle exocytosis	5	5	4.56484	5	5	5	5	5	4.70772	5	5	5	2.73865	5	5	5	5	2.87519
multicellular organismal signaling	5	5	5	5	5	5	5	5	5	5	5	5	2.68345	5	5	5	5	2.29418
neuron fate commitment	5	5	5	5	5	5	5	5	5	5	5	5	2.37952	5	4.93849	5	5	2.46478
axon guidance	5	5	5	5	5	5	5	5	5	5	5	5	3.06234	5	5	5	5	2.29418
action potential	5	5	5	5	5	5	5	5	5	5	5	4.41113	2.84581	5	5	5	4.94474	2.4046
positive regulation of neuron projection development	5	4.47573	3.50256	5	3.84152	5	5	5	4.89507	5	4.19513	5	2.91311	5	4.80096	5	5	2.68833
regulation of regulated secretory pathway	5	5	3.50334	5	4.86718	5	5	5	5	5	5	5	2.57499	5	5	5	5	2.7459
positive regulation of cell projection organization	5	3.25821	2.44387	5	2.58418	5	5	4.60019	4.24976	5	2.70164	5	3.14856	5	3.64033	5	5	2.99703
catecholamine transport	5	4.29143	3.21725	4.77778	4.33773	3.66055	5	4.7742	4.29609	5	4.38557	4.13869	2.16972	5	5	5	5	2.242
dopamine transport	4.84868	3.4798	2.78596	5	4.08115	4.02084	5	5	4.57602	5	3.5476	3.89692	2.11038	5	4.48242	5	5	2.13709
localization within membrane	4.23304	2.93969	3.05567	2.77356	2.19329	4.11413	3.63807	2.35036	2.12184	4.89854	3.05271	3.94624	3.96077	3.6733	2.78643	3.23727	4.97172	3.52497
exocytic process	4.63461	3.98923	2.39972	2.6071	2.70824	3.9053	4.57135	2.60946	3.32183	4.30452	4.09516	4.3816	2.05732	3.93249	4.70838	4.00406	4.38323	2.09742
neuron migration	3.48386	3.79326	2.42656	3.49258	3.61291	3.87116	3.89084	3.97944	3.23075	3.59768	3.38334	3.722	2.56837	3.91201	2.61586	4.00385	3.66429	2.73804
telencephalon development	3.27518	4.06197	3.91602	2.72389	4.30618	4.79096	3.96687	3.88823	2.99612	3.60135	3.32052	5	3.21291	3.99251	3.15305	4.08963	3.68646	2.95376
heterophilic cell-cell adhesion via plasma membrane cell adhesion molecules	4.03464	5	4.98289	2.85821	4.63732	3.97968	4.00617	2.84038	2.32763	3.82023	4.95332	3.88087	5	4.00469	3.51044	4.06269	3.85975	5
axonal transport	3.37657	4.23462	5	3.68207	4.96834	2.68899	3.32988	3.69292	3.84172	2.55296	4.30658	2.58089	3.69106	3.34297	3.68139	3.38524	2.58551	2.95489
adult locomotory behavior	3.59812	3.51484	3.86753	2.27257	4.24794	3.5438	3.54048	2.78456	2.95672	3.32826	4.28129	4.00562	3.5394	2.96432	3.58265	3.61407	3.39931	2.19581
spinal cord development	2.85176	3.66123	2.94409	2.73495	3.23072	2.81036	3.31134	3.227	2.91516	2.60657	3.76373	3.17603	2.82162	3.33363	3.05862	3.38524	2.65878	2.97664
forebrain neuron differentiation	2.12615	3.4798	3.54422	2.98662	4.08115	4.02084	2.68119	2.97288	3.11905	3.1443	3.5476	3.22831	3.69106	3.34297	3.68139	3.38524	3.20524	3.90748
memory	4.67412	2.30245	0	2.90906	0	4.55685	5	3.97944	3.095	4.88745	0	4.38877	0	5	2.78217	5	4.95689	0
neuron recognition	3.76939	2.31538	0	3.34517	0	5	4.51852	2.67047	2.16799	3.55093	0	4.34591	0	3.75001	3.30468	4.58047	4.36246	0
inner ear development	4.08088	3.34674	0	5	0	3.96899	4.96117	5	4.45906	5	2.99799	4.23425	0	5	3.50462	4.58784	5	0
sensory perception of pain	2.44361	2.09825	0	5	0	4.53223	4.57135	5	4.70772	5	2.68743	3.27528	0	5	2.59803	5	4.37252	0
retinal ganglion cell axon guidance	3.20396	2.42133	0	4.42506	0	3.19376	3.19043	4.41827	4.51293	3.05412	2.46747	3.11332	0	3.19236	3.02087	3.21996	3.10885	0
neuromuscular process	3.87545	2.01587	0	3.74603	2.05904	4.36545	4.40388	3.75318	5	4.11649	2.09118	3.67194	0	3.28877	2.49532	3.90718	3.63572	0
sodium ion transport	2.29148	2.20667	0	3.58582	2.191	3.73821	3.32988	3.14609	4.32173	4.73847	2.30763	2.40638	0	3.79579	2.30876	3.02432	4.83126	0
receptor localization to synapse	5	2.19219	2.17131	3.13319	0	4.95201	4.22558	2.48213	3.25913	5	2.23748	4.83088	2.16025	5	0	4.29098	5	2.19743
positive regulation of calcium ion-dependent exocytosis	4.54493	2.96144	0	3.83702	2.47441	2.72423	4.53285	2.93201	3.05522	5	3.01881	3.48525	2.29837	4.54006	3.50348	4.58116	4.39701	2.3236
positive regulation of synaptic vesicle transport	4.00309	2.53476	0	4.19653	2.84129	3.97601	4.00027	2.96772	2.03178	3.86593	2.57671	3.89692	2.23944	3.99072	3.42181	4.03074	3.89562	0
regulation of cell morphogenesis	3.86098	2.74548	3.39791	3.7378	3.03894	3.66881	4.69668	3.40789	3.51439	3.54433	2.58987	4.69543	2.22618	4.40605	2.33751	4.53622	3.65194	0
protein localization to cell periphery	3.55385	3.07883	4.01298	3.84138	2.94988	4.57141	5	2.75368	3.80425	5	2.85325	5	2.6426	4.24435	2.26927	4.35159	5	0
regulation of neurological system process	2.9008	2.89001	2.91523	2.84478	3.11403	4.88548	4.93651	3.85087	3.5487	4.62396	3.54427	3.67194	0	4.9887	2.31037	5	4.7001	0
glutamate receptor signaling pathway	4.75875	3.61742	2.17768	2.29982	3.07557	5	5	3.32677	2.42584	5	3.7086	5	0	5	3.62183	5	5	0
pituitary gland development	3.37657	3.27214	2.46008	3.66066	2.24667	4.87245	4.91817	2.91809	3.05714	3.90371	2.57671	4.75419	0	4.95674	4.39872	5	3.9521	0
synaptic vesicle recycling	3.79552	3.4798	2.29662	2.85821	3.39992	4.40438	5	2.31374	3.01236	4.20272	2.88156	3.6304	0	5	3.61476	5	4.95895	0
synaptic vesicle endocytosis	4.00594	3.4245	2.05221	2.92622	3.25384	4.67879	5	2.33804	3.06925	4.49415	2.77495	3.84781	0	5	3.6265	5	5	0
presynaptic endocytosis	4.00594	3.4245	2.05221	2.92622	3.25384	4.67879	5	2.33804	3.06925	4.49415	2.77495	3.84781	0	5	3.6265	5	5	0
cAMP-mediated signaling	3.08313	4.8011	2.65442	2.36904	4.86718	2.99823	3.41967	2.75491	2.99912	3.56258	4.96695	2.10895	0	3.90735	4.92886	3.08029	3.21111	0
cyclic-nucleotide-mediated signaling	3.05684	5	2.62173	2.43279	4.62918	2.96786	3.36006	2.79229	3.05588	3.46508	5	2.10895	0	3.82322	5	3.05183	3.1449	0
sensory system development	3.44513	5	2.24093	4.19673	3.5715	3.97968	3.30258	3.82007	3.82996	4.67366	4.95257	4.45501	0	3.0038	4.75278	3.08376	4.0425	0
retina development in camera-type eye	2.85053	5	2.08448	3.30053	3.28502	3.70964	3.23869	2.80886	2.57365	3.93868	4.79699	4.03072	2.15925	2.81112	3.8244	2.8494	4.01639	0
regulation of vesicle-mediated transport	4.32293	4.42975	3.48348	3.92216	3.81859	4.1062	4.48727	3.60175	3.39667	4.60919	4.285	3.85853	3.60863	3.87805	4.5347	4.00406	4.41243	0
neural precursor cell proliferation	3.73157	5	3.62716	3.2258	5	3.16327	3.63807	3.71668	3.4461	3.85668	4.72015	3.94624	2.66792	3.6733	4.3305	3.23727	4.44663	0
central nervous system neuron development	2.13773	3.05378	2.62173	4.24715	3.70526	3.7821	3.17913	4.23675	3.78247	3.57476	3.12266	3.06287	2.21759	3.82032	3.15038	3.88307	3.63823	0
negative regulation of neuron differentiation	3.79552	3.44331	3.02674	3.95618	3.0372	4.0974	4.12304	3.95926	3.82485	2.61569	3.11292	4.79143	2.15299	3.72862	3.90525	4.25333	3.06662	0
developmental cell growth	3.51117	3.66123	3.86347	4.13103	3.81859	3.41278	4.25934	4.11699	4.89507	3.08578	3.35474	4.0155	2.05732	4.29382	3.66399	4.3906	3.18145	0
eye development	2.90597	4.4078	0	3.58589	3.27268	3.4369	2.78485	3.227	3.23075	4.09155	4.19226	3.89692	0	2.55684	4.05068	2.61009	3.49553	0
visual system development	2.88721	4.38832	0	3.57065	3.257	3.41921	2.76577	3.20574	3.21085	4.06548	4.17336	3.88087	0	2.53624	4.03007	2.58945	3.47433	0
positive regulation of synapse assembly	3.08313	4.11966	0	2.81333	3.35097	3.66455	3.04113	2.26626	2.37783	2.84888	4.218	2.93994	0	3.04483	3.56272	3.08583	3.52978	0
retina layer formation	3.07258	3.25821	0	3.30053	2.69423	3.05565	3.05497	2.44122	2.50491	3.85395	3.3013	2.97838	0	3.04618	2.91332	3.08202	3.88152	0
dorsal/ventral pattern formation	3.57147	3.05678	0	2.83112	2.48975	4.70753	4.75882	3.37698	3.5712	3.86562	2.55152	4.55519	0	4.12716	4.3245	4.20061	4.54845	0
nerve development	4.29681	3.55218	0	3.42441	2.89143	3.59924	3.60426	3.40789	2.9993	4.00578	3.01037	3.48449	0	3.63224	3.62183	3.67866	3.45743	0
sensory organ morphogenesis	3.19085	3.99335	0	3.80214	3.29287	3.46087	4.73979	3.38592	3.28876	4.75697	3.68864	4.03295	0	3.90735	3.50348	4.00406	5	0
protein localization to plasma membrane	2.99919	2.43562	3.49984	3.58582	2.53532	3.66144	4.0915	2.46174	3.07362	3.72966	2.19725	3.87531	0	3.31326	0	3.38524	3.81541	0
regulation of cell morphogenesis involved in differentiation	4.79018	3.51484	4.02411	3.49258	3.39992	4.60143	4.23188	3.47565	3.06208	3.09761	3.25633	5	0	4.27348	2.98532	4.38094	3.20103	0
neuron projection extension	3.50026	3.45133	3.74091	4.02122	3.83004	2.96799	3.89084	4.01591	4.28732	2.70565	3.06524	4.16705	0	3.91201	3.20043	4.00406	2.78909	0
regulation of potassium ion transport	3.33306	3.62242	3.5421	3.20586	3.81859	3.79208	3.80874	3.75318	3.96556	3.56258	3.72126	3.13162	0	3.83275	3.57244	3.90718	3.63572	0
regulation of long-term neuronal synaptic plasticity	3.46901	2.8785	3.49984	2.84639	3.30895	3.44234	3.43901	3.71668	3.82996	3.29832	2.9301	3.35584	0	3.45151	2.5404	3.48539	3.34994	0
regulation of neuronal synaptic plasticity	3.44811	2.80518	3.59436	3.06038	3.35078	3.41278	3.40628	3.04101	3.92136	3.21996	2.8777	3.30431	0	3.41933	3.05862	3.45993	3.28134	0
neural retina development	2.2544	4.47573	0	2.53451	3.64052	2.812	2.23066	0	2.10948	3.23183	3.80574	2.69616	0	2.26578	3.22064	2.29299	3.29641	0
camera-type eye morphogenesis	2.2312	4.11966	0	2.14383	3.70526	2.21167	2.19439	0	0	2.45958	3.60881	2.08468	0	2.22532	2.91332	2.26314	2.51151	0
postsynapse organization	3.10858	4.02014	3.21754	2.7077	3.35078	3.48253	3.47921	2.70234	0	3.20473	3.60881	3.32362	0	3.04483	2.79509	3.10242	3.73897	0
multi-organism behavior	2.40288	2.67635	2.20665	3.30897	2.57679	3.5438	2.92309	2.17052	0	2.74263	2.15265	2.27061	0	3.56645	2.24128	3.61312	3.4027	0
peripheral nervous system neuron differentiation	3.74812	3.52472	2.82632	3.93125	2.69656	2.65359	3.73926	2.79229	2.88354	3.61269	3.55677	3.67194	0	2.65792	3.22163	2.66177	3.65194	0
peripheral nervous system neuron development	3.74812	3.52472	2.82632	3.93125	2.69656	2.65359	3.73926	2.79229	2.88354	3.61269	3.55677	3.67194	0	2.65792	3.22163	2.66177	3.65194	0
regulation of blood circulation	2.55526	2.89917	2.31685	3.50029	2.25529	2.81383	2.46815	2.75491	3.40833	2.8394	3.04523	2.03195	0	2.82865	3.6308	2.57444	2.28503	0
positive regulation of developmental growth	2.45694	2.4743	2.31685	3.35496	2.38698	2.4028	2.77806	2.91239	2.34553	2.90453	2.18245	3.46637	0	2.44452	3.1246	2.48193	2.60628	0
regulation of potassium ion transmembrane transport	2.44361	2.42988	2.17768	2.7953	2.47186	2.90967	2.90135	2.78456	2.96884	2.70305	2.51556	2.28937	0	2.91487	2.49387	2.96337	2.77036	0
dendrite extension	2.06506	2.36081	2.17301	2.97927	2.7788	2.07602	2.72417	2.96772	3.09204	2.60657	2.4154	2.63946	0	2.74043	2.78643	2.76085	2.63874	0
regulation of short-term neuronal synaptic plasticity	2.3235	2.19219	2.59684	2.49336	2.47441	2.34037	2.32174	0	2.55149	2.2628	2.2192	2.26237	0	2.35743	2.91332	2.37026	2.28308	0
regulation of developmental growth	2.06488	2.10253	2.52787	2.91604	2.37335	2.24721	2.81793	2.60849	2.27932	2.25292	0	2.95589	0	2.58286	2.26927	2.63202	2.31497	0
regulation of cation transmembrane transport	2.41249	2.74402	3.18772	2.36743	2.63566	2.33757	2.31907	2.67604	2.3274	2.62478	2.88373	0	0	2.66589	2.5969	2.4288	2.42222	0
regulation of heart contraction	2.24552	2.99009	2.59183	3.11507	2.16075	2.53688	2.18559	2.36348	2.98731	2.61569	3.11292	0	0	2.57148	3.05862	2.2735	2.03887	0
synapse maturation	2.84368	3.05678	3.65837	2.26793	3.48457	2.82367	2.81793	3.04101	2.33562	2.70305	3.11226	2.74318	0	2.82804	2.72618	2.8494	2.74548	0
regulation of metal ion transport	2.71028	3.52991	3.97807	2.45174	3.6792	2.89213	2.88384	3.04101	3.07362	2.56633	4.12454	2.40069	0	2.92075	3.21155	2.70477	2.94582	0
neuronal ion channel clustering	2.6288	3.52472	4.05242	2.81092	3.88532	2.65359	2.63944	2.79229	2.88354	2.56392	3.55677	2.56751	0	2.65792	3.22163	2.66177	2.58551	0
retina morphogenesis in camera-type eye	2.40067	3.77936	2.27982	2.67062	3.57068	2.38816	2.37293	2.06088	2.16799	2.84888	3.84756	2.28616	0	2.41239	2.60695	2.4288	2.91393	0
ventral spinal cord interneuron fate commitment	2.1988	3.0594	2.51201	2.36743	3.4397	2.21701	2.19962	2.36348	2.42584	2.13482	3.11226	2.12819	0	2.22271	2.78217	2.24502	2.15035	0
cell fate commitment involved in pattern specification	2.1988	3.0594	2.51201	2.36743	3.4397	2.21701	2.19962	2.36348	2.42584	2.13482	3.11226	2.12819	0	2.22271	2.78217	2.24502	2.15035	0
developmental maturation	3.418	3.98542	4.49368	0	3.81859	2.61141	2.27104	2.56106	2.46822	2.34299	3.68864	3.85853	2.43302	2.65358	3.45424	2.38129	0	0
pallium development	2.03726	3.23134	3.5421	0	4.1762	3.13091	2.32094	2.80886	0	2.13567	3.33758	3.41254	2.80823	2.36783	2.13443	2.40742	2.18732	2.4095
postsynaptic specialization organization	2.57345	3.02347	2.8581	0	2.65508	2.57755	2.57003	2.13972	0	2.4536	3.08646	2.47293	3.62643	2.59478	2.64307	2.61009	2.4899	0
metencephalon development	2.33055	3.05678	2.92221	2.24176	3.19769	3.26703	2.75627	2.69383	0	2.57178	3.1376	3.13162	2.81084	3.28877	2.01826	2.37026	2.61969	0
axo-dendritic transport	2.65563	3.56539	4.62551	2.9627	4.25305	2.11428	2.63563	2.95523	3.10626	0	3.64431	2.02245	3.24689	2.65792	3.05965	2.67141	2.02146	2.58914
membrane depolarization during cardiac muscle cell action potential	2.15443	3.14617	2.78428	3.17719	2.61311	2.17109	2.16609	0	2.42382	2.07439	3.18956	2.08468	2.40044	2.17893	3.69081	2.20476	2.09337	2.45308
forebrain generation of neurons	0	2.84713	2.98817	2.34988	3.4397	3.17037	2.07582	2.35036	2.4588	2.44606	2.92533	2.47293	3.21291	2.6112	3.02087	2.63019	2.48165	3.38733
glial cell differentiation	3.25737	3.0594	4.05242	2.19419	4.04835	3.5871	3.16463	2.91962	2.38513	2.86462	3.18072	3.85162	0	2.79592	2.78217	2.84831	2.96931	2.05871
gliogenesis	2.46107	3.23732	4.59409	2.04422	4.39723	3.43006	2.7128	2.67222	2.25539	2.44781	3.36854	3.23909	2.49166	2.43846	2.42067	2.48344	2.51543	2.72803
regulation of neural precursor cell proliferation	2.70715	3.89699	3.60459	2.04926	3.96592	2.19661	2.66707	2.5237	2.17239	2.51145	3.33758	3.08861	2.6426	2.68869	2.72618	2.24624	3.07382	0
hindbrain development	2.24008	2.83192	2.96355	2.24326	3.12123	3.0108	2.58668	2.24078	2.01907	2.39218	2.93967	2.86702	2.0827	3.02134	0	2.26822	2.44333	0

## Sheet: GO_CC_enrichmentmatrix
File S1: KEGG pathway and GO enrichment analyses of integrated multiple omics clustering.
GO CC down-regulated enrichment
	Cluster 1	Cluster 2	Cluster 3	Cluster 4	Cluster 5	Cluster 6	Cluster 7	Cluster 8	Cluster 9	Cluster 10	Cluster 11	Cluster 12	Cluster 13	Cluster 14	Cluster 15	Cluster 16	Cluster 17	Cluster 18
basement membrane	5	0	0	3.24523	0	5	4.84686	4.6567	4.60315	4.88996	0	4.87608	0	4.41547	3.47172	4.14675	4.64241	0
endoplasmic reticulum lumen	5	2.29335	0	4.66955	0	5	5	5	5	5	2.12085	5	0	5	2.84371	5	5	0
extracellular matrix	5	2.33506	0	5	0	5	5	5	5	5	2.50122	5	0	5	5	5	5	0
collagen-containing extracellular matrix	5	2.45661	0	4.20235	0	5	5	5	5	5	2.28859	5	0	5	4.57979	5	5	0
receptor complex	4.71047	2.92452	0	3.00035	0	5	5	3.13906	2.51586	4.56387	2.28859	4.14515	0	5	4.19609	5	4.64186	0
caveola	4.95978	4.2796	0	3.05803	0	4.74648	4.81762	2.94976	2.40531	4.87138	4.17692	4.84928	0	5	4.87356	5	4.64186	0
plasma membrane raft	4.62788	4.31934	0	3.00035	0	4.36615	4.42294	2.85269	2.39069	4.52649	4.1897	4.51098	0	5	4.82543	5	4.25632	0
MHC class II protein complex	4.95978	2.58383	0	4.85632	2.83499	3.6159	3.58865	5	5	4.88996	2.50122	4.87608	0	5	2.19815	3.58898	3.55253	0
integral component of lumenal side of endoplasmic reticulum membrane	4.62112	4.2796	0	3.68949	3.39797	3.37533	3.41047	4.75263	3.56083	4.52649	4.17692	4.51098	0	4.64673	3.42267	3.4071	3.36447	0
lumenal side of endoplasmic reticulum membrane	4.62112	4.2796	0	3.68949	3.39797	3.37533	3.41047	4.75263	3.56083	4.52649	4.17692	4.51098	0	4.64673	3.42267	3.4071	3.36447	0
MHC protein complex	5	5	0	5	3.39797	5	5	5	5	5	5	5	0	5	4.87356	5	5	0
cell-substrate junction	5	5	0	3.21823	2.09412	5	5	4.75263	3.00898	5	5	5	0	5	5	5	5	0
focal adhesion	5	5	0	3.24523	2.09412	5	5	4.75263	2.77326	5	5	5	0	5	5	5	5	0
cell-substrate adherens junction	5	5	0	3.24523	2.09412	5	5	4.75263	2.77326	5	5	5	0	5	5	5	5	0
membrane region	5	4.30957	0	4.03479	2.09412	5	5	3.90864	2.33798	5	4.17692	5	0	5	5	5	5	0
membrane raft	5	4.35437	0	4.20235	2.09412	5	5	4.0974	2.44319	5	4.1897	5	0	5	5	5	5	0
membrane microdomain	5	4.35437	0	4.20235	2.09412	5	5	4.0974	2.44319	5	4.1897	5	0	5	5	5	5	0
specific granule lumen	0	2.06143	0	0	2.48769	3.15909	0	0	0	0	0	2.59	0	0	0	0	0	0
coated vesicle	2.65884	2.4151	0	0	2.22587	2.00851	2.0973	0	0	0	2.2691	2.58631	0	0	2.6201	0	0	0
tertiary granule	2.38343	0	0	0	0	3.10252	2.20062	0	0	0	0	2.3303	0	0	2.11739	0	2.06116	0
lamellipodium membrane	0	0	0	0	0	2.09962	2.1181	0	0	0	0	0	0	0	0	0	0	0
platelet alpha granule lumen	0	0	0	0	0	2.29949	0	0	0	0	0	0	0	0	0	0	0	0
platelet alpha granule	0	0	0	0	0	2.17942	0	0	0	0	0	0	0	0	0	0	0	0
tertiary granule lumen	0	0	0	0	0	2.08432	0	0	0	0	0	0	0	0	0	0	0	0
specific granule membrane	2.4079	0	0	0	0	0	0	0	0	0	0	0	0	0	0	0	0	0
tertiary granule membrane	0	0	0	0	0	0	0	0	0	0	0	0	0	0	0	0	0	2.04706
clathrin-coated endocytic vesicle membrane	0	0	0	2.14382	2.02842	0	0	2.76423	2.77326	0	0	0	0	0	0	0	0	0
clathrin-coated endocytic vesicle	0	0	0	0	0	0	0	2.1392	2.19811	0	0	0	0	0	0	0	0	0
trans-Golgi network membrane	0	0	0	0	0	0	0	2.04813	0	0	0	0	0	0	0	0	0	0
Golgi-associated vesicle membrane	2.47	2.58383	0	2.23004	2.48769	0	0	2.69141	0	0	2.44108	2.4367	0	0	0	0	0	0
Golgi-associated vesicle	2.17112	2.38975	0	0	2.48769	0	0	0	0	0	2.25877	2.11038	0	0	0	0	0	0
clathrin-coated vesicle membrane	2.55593	0	0	2.31992	0	0	0	2.75684	2.77326	0	0	2.50206	0	2.59471	0	0	0	0
clathrin-coated vesicle	2.55593	0	0	2.05966	0	0	0	2.37876	2.44319	0	0	2.48661	0	2.13475	0	0	0	0
integral component of endoplasmic reticulum membrane	2.6567	0	0	0	0	0	0	0	0	2.05777	0	2.58631	0	2.21139	0	0	0	0
intrinsic component of endoplasmic reticulum membrane	2.51225	0	0	0	0	0	0	0	0	0	0	2.45855	0	2.06082	0	0	0	0
external side of plasma membrane	2.05243	0	0	0	0	2.09962	2.20062	0	0	2.27451	0	0	0	2.50264	0	2.30509	2.40366	0
phagocytic vesicle membrane	2.35253	2.58383	0	0	0	2.79817	2.20062	0	0	2.24254	0	2.92078	0	2.37262	0	2.24387	3.38	0
vacuolar membrane	3.03961	0	0	0	0	2.32385	2.42543	0	0	2.9396	0	2.92353	0	2.43495	2.36048	2.56976	2.66099	0
phagocytic vesicle	2.6638	0	0	0	0	3.02455	2.49681	0	0	2.58274	0	3.18484	0	2.68333	0	2.57406	3.50297	0
lysosomal membrane	3.3602	0	0	0	2.00207	2.64188	2.69116	2.26956	0	3.20483	0	3.26158	0	2.65577	2.42002	2.80217	3.00348	0
lytic vacuole membrane	3.3602	0	0	0	2.00207	2.63873	2.69116	2.26956	0	3.20483	0	3.25993	0	2.65521	2.42002	2.80217	3.0007	0
endocytic vesicle	3.32	2.33506	0	0	0	3.01055	3.05606	0	0	3.17493	0	3.66866	0	3.87614	2.06979	3.13039	3.36447	0
cell-cell junction	2.86267	2.58383	0	0	0	2.16427	2.5876	2.00705	0	3.08502	0	2.74528	0	2.61461	3.17866	2.74508	3.1629	0
collagen trimer	3.10127	0	0	2.19932	0	2.93688	2.33558	2.12218	2.69841	3.03044	0	2.47117	0	0	0	2.40996	2.92504	0
P-body	2.59034	0	0	2.9338	0	3.02455	2.42535	2.75684	2.2429	2.49796	0	2.54207	0	2.01828	0	2.50037	0	0
endosome membrane	4.62112	2.45377	0	2.33778	0	3.29051	3.41047	2.1392	2.29824	2.49893	2.28859	3.98037	0	3.06797	2.21267	2.80217	3.27206	0
extracellular matrix component	4.02988	0	0	2.7101	0	3.80982	3.05606	3.35428	3.24321	3.92538	0	3.17722	0	3.17589	0	3.05127	3.68822	0
complex of collagen trimers	3.38174	0	0	2.57531	0	3.29051	2.31357	2.53269	2.47151	3.27963	0	2.43957	0	2.43507	0	2.35613	3.27206	0
secretory granule lumen	2.88893	2.11443	0	2.73681	2.07825	4.29194	3.05606	2.53509	2.59675	2.78768	0	3.65179	0	2.59471	2.21267	2.7606	2.96291	0
vesicle lumen	3.38174	0	0	2.9338	2.0063	4.88006	3.58063	2.69646	2.77326	2.9396	0	4.19927	0	3.09317	2.45935	3.2662	3.07498	0
cytoplasmic vesicle lumen	3.04067	0	0	2.9338	2.0063	4.41151	3.19014	2.69646	2.77326	2.9396	0	3.80145	0	2.7015	2.45935	2.86187	3.07722	0
coated vesicle membrane	2.6567	2.38975	0	2.14382	2.00207	0	2.02926	2.48819	2.10516	2.06756	2.25877	2.58631	0	2.67171	2.46038	2.07584	0	0
ER to Golgi transport vesicle membrane	3.3602	3.85966	0	2.9338	3.39797	2.48203	2.49681	3.56	2.22046	3.22232	3.70848	3.29874	0	3.35659	2.84371	2.56976	2.44762	0
COPII-coated ER to Golgi transport vesicle	2.91885	3.85966	0	2.07087	3.39797	2.13936	2.20062	2.53584	0	2.24254	3.70848	2.87601	0	2.3817	2.73996	0	2.0718	0
secretory granule membrane	5	2.33506	0	0	0	5	4.91566	0	0	3.15472	2.16479	4.51098	0	2.91593	3.99338	3.51962	4.64241	0
specific granule	4.62788	3.2184	0	2.33778	2.53551	4.92215	3.75492	0	0	2.31924	3.0633	3.94574	0	2.94698	3.30908	2.80201	3.60146	2.04706
endocytic vesicle membrane	3.3602	3.92933	0	0	2.53551	3.11385	2.65464	0	0	3.22232	3.03666	3.8734	0	3.40723	2.6314	2.75854	3.55253	0
GO CC up-regulated enrichment
	Cluster 1	Cluster 2	Cluster 3	Cluster 4	Cluster 5	Cluster 6	Cluster 7	Cluster 8	Cluster 9	Cluster 10	Cluster 11	Cluster 12	Cluster 13	Cluster 14	Cluster 15	Cluster 16	Cluster 17	Cluster 18
cell cortex	2.12639	0	0	2.61097	0	2.60336	2.59427	0	0	2.04129	0	2.14544	0	2.32718	2.11748	2.0968	2.05819	0
receptor complex	2.56184	0	0	2.01995	0	3.31956	2.96335	0	2.31012	3.25133	0	2.24629	0	2.18292	0	3.13813	2.68197	0
plasma membrane receptor complex	2.49626	0	0	0	0	3.18164	2.74446	0	0	3.33203	0	2.61583	0	2.40003	0	2.85553	2.93788	0
leading edge membrane	2.96737	0	0	2.56664	0	0	2.83431	0	2.34708	3.05732	0	0	0	3.33998	0	3.40214	2.64571	0
juxtaparanode region of axon	2.48706	0	0	2.60662	0	0	0	0	2.66194	2.36572	0	0	0	2.43866	0	2.4709	0	0
symmetric synapse	0	0	0	0	0	2.25613	2.28344	0	0	0	0	0	0	2.28093	0	2.30702	2.19191	0
clathrin-sculpted vesicle	2.15738	0	0	0	0	2.11312	2.12875	0	0	2.05401	0	2.06574	0	2.13167	0	2.15745	0	0
dendrite membrane	2.08303	0	0	0	0	0	2.67998	0	0	2.55718	0	0	0	2.03708	0	2.72946	2.56567	0
cell leading edge	2.12639	0	0	0	0	0	2.50605	0	0	0	0	0	0	2.02227	0	2.36679	0	0
basement membrane	0	0	0	0	0	0	2.30888	0	0	2.14629	0	0	0	2.32718	0	2.37157	0	0
voltage-gated calcium channel complex	2.54677	0	0	2.10014	0	0	0	2.05255	0	3.03973	0	0	0	0	2.64421	0	0	0
dopaminergic synapse	2.03508	0	2.11464	2.14708	0	0	0	2.09976	2.21842	0	0	0	0	2.00885	2.5221	2.02912	0	0
cell cortex region	2.72067	0	0	2.97674	2.09142	2.66809	2.67998	0	2.36896	0	0	2.60098	0	2.03708	2.80531	2.07232	0	0
extrinsic component of plasma membrane	2.31171	2.00858	0	0	0	2.59641	2.99309	0	0	2.01715	0	2.47718	0	0	2.34949	2.2946	2.40728	0
cytoplasmic side of plasma membrane	0	0	0	0	0	2.16476	2.5775	0	0	0	0	2.46901	0	0	0	0	2.00549	0
catenin complex	0	0	0	0	0	2.08112	2.09311	0	0	0	0	2.0195	0	0	2.0319	0	0	0
myelin sheath	0	0	2.64438	0	0	0	0	0	0	0	0	0	4.16473	0	0	0	2.02383	3.73212
sarcolemma	0	0	0	0	0	0	0	0	0	2.05702	0	0	2.81818	0	0	0	0	2.31252
extracellular matrix	0	0	0	0	0	0	0	0	0	0	0	0	2.2398	0	0	0	0	2.48855
collagen-containing extracellular matrix	0	0	0	0	0	0	0	0	0	0	0	0	3.26048	0	0	0	0	3.57053
cell-cell junction	0	0	0	0	0	0	0	0	0	2.38655	0	0	0	0	0	0	0	0
AMPA glutamate receptor complex	0	0	0	0	0	0	0	0	0	2.14629	0	0	0	0	0	0	2.1467	0
lateral plasma membrane	0	0	0	0	0	0	2.33584	0	0	0	0	0	0	0	0	0	0	0
cell cortex part	0	0	0	0	0	2.05806	0	0	0	0	0	0	0	0	2.21484	0	0	0
membrane raft	0	0	0	0	0	2.06961	0	0	0	0	0	0	0	0	0	0	0	0
membrane microdomain	0	0	0	0	0	2.05806	0	0	0	0	0	0	0	0	0	0	0	0
actin-based cell projection	0	0	0	0	0	0	0	0	2.36896	0	0	0	2.37131	0	0	0	0	0
integral component of presynaptic active zone membrane	0	0	0	0	0	0	0	0	0	0	0	0	2.39322	0	2.30471	0	0	0
microtubule associated complex	0	0	0	0	2.06646	0	0	0	0	0	0	0	3.18917	0	0	0	0	0
intrinsic component of presynaptic active zone membrane	0	0	0	0	0	0	0	0	0	0	0	0	2.17587	0	0	0	0	0
filopodium	0	0	0	0	0	0	0	0	0	0	0	0	2.17587	0	0	0	0	0
dendritic shaft	0	0	2.5647	0	2.32092	0	0	0	0	0	0	0	2.36821	0	0	0	0	0
glial cell projection	0	0	2.37008	0	2.18303	0	0	0	0	0	0	0	0	0	0	0	0	0
anchored component of synaptic vesicle membrane	0	0	2.11464	0	0	0	0	0	0	0	0	0	0	0	0	0	0	0
node of Ranvier	2.6946	2.50615	0	0	2.82637	0	0	0	0	3.58904	2.5534	2.60276	2.39322	2.6771	2.30471	0	0	2.4461
mast cell granule	0	2.79442	0	2.10014	0	0	0	2.05255	2.18508	0	2.85241	0	2.00187	0	2.5292	0	0	2.00941
synaptic cleft	0	2.61802	0	0	0	0	0	0	0	0	2.66555	0	0	0	2.41103	0	0	0
SNARE complex	0	2.0659	0	0	0	0	0	0	0	0	2.12328	0	0	0	0	0	0	0
neuromuscular junction	0	2.21696	3.11406	0	2.75032	0	0	0	0	0	2.29066	0	0	0	0	0	0	2.0247
dendrite cytoplasm	0	2.76234	2.61137	0	2.36693	0	0	0	0	0	2.82951	0	2.39303	0	2.45405	0	0	0
microtubule	0	2.09425	2.42081	0	2.4824	0	0	0	0	0	2.24986	0	2.84836	0	0	0	0	0
integral component of synaptic vesicle membrane	4.18083	3.71093	3.55657	4.45293	3.29119	4.09678	4.08985	4.42477	4.58058	3.93696	4.80076	4.03773	3.3827	4.10724	4.21955	4.15603	3.98172	3.53963
intrinsic component of synaptic vesicle membrane	5	5	5	5	5	5	5	5	5	5	5	5	4.68113	5	5	5	5	4.8936
transport vesicle membrane	5	5	5	5	5	5	5	5	5	5	5	5	5	5	5	5	5	5
asymmetric synapse	5	5	5	5	5	5	5	5	5	5	5	5	5	5	5	5	5	5
synaptic vesicle	5	5	5	5	5	5	5	5	5	5	5	5	5	5	5	5	5	5
postsynaptic density	5	5	5	5	5	5	5	5	5	5	5	5	5	5	5	5	5	5
exocytic vesicle	5	5	5	5	5	5	5	5	5	5	5	5	5	5	5	5	5	5
neuron to neuron synapse	5	5	5	5	5	5	5	5	5	5	5	5	5	5	5	5	5	5
postsynaptic specialization	5	5	5	5	5	5	5	5	5	5	5	5	5	5	5	5	5	5
transport vesicle	5	5	5	5	5	5	5	5	5	5	5	5	5	5	5	5	5	5
neuronal cell body	5	5	5	5	5	5	5	5	5	5	5	5	5	5	5	5	5	5
axon part	5	5	5	5	5	5	5	5	5	5	5	5	5	5	5	5	5	5
presynapse	5	5	5	5	5	5	5	5	5	5	5	5	5	5	5	5	5	5
synaptic membrane	5	5	5	5	5	5	5	5	5	5	5	5	5	5	5	5	5	5
postsynaptic membrane	5	5	5	5	5	5	5	5	5	5	5	5	5	5	5	5	5	4.86502
distal axon	5	5	5	5	5	5	5	5	5	5	5	5	5	5	5	5	5	4.8936
synaptic vesicle membrane	5	5	5	5	5	5	5	5	5	5	5	5	4.21333	5	5	5	5	4.49695
exocytic vesicle membrane	5	5	5	5	5	5	5	5	5	5	5	5	4.21333	5	5	5	5	4.49695
glutamatergic synapse	5	5	5	5	5	5	5	5	5	5	5	5	5	5	5	5	5	4.47346
cation channel complex	5	5	5	5	5	5	5	5	5	5	5	5	4.99964	5	5	5	5	4.02175
integral component of synaptic membrane	5	5	5	5	5	5	5	5	5	5	5	5	3.04722	5	5	5	5	2.00941
presynaptic active zone	5	5	5	5	5	5	5	5	5	5	5	5	2.85871	5	5	5	5	2.19039
axon initial segment	5	5	5	5	5	5	5	5	5	5	5	5	4.42282	5	4.98346	5	5	3.35434
neuron projection terminus	5	5	5	5	5	5	5	5	5	5	5	5	3.3486	5	5	5	5	3.57053
ion channel complex	5	5	5	5	5	5	5	5	5	5	5	5	3.58288	5	5	5	5	2.89439
main axon	5	5	5	5	5	5	5	5	5	5	5	5	3.65554	5	5	5	5	3.03608
presynaptic membrane	5	5	5	5	5	5	5	5	5	5	5	5	3.48246	5	5	5	5	2.48855
transmembrane transporter complex	5	5	5	5	5	5	5	5	5	5	5	5	3.34593	5	5	5	5	2.60462
transporter complex	5	5	5	5	5	5	5	5	5	5	5	5	3.25956	5	5	5	5	2.52354
dense core granule	5	5	2.64438	5	4.68223	5	5	5	5	5	5	5	2.17587	5	5	5	5	2.16715
voltage-gated potassium channel complex	5	5	5	5	5	5	5	5	5	5	5	5	2.36821	5	5	5	5	0
intrinsic component of synaptic membrane	5	5	5	5	5	5	5	5	5	5	5	5	2.84802	5	5	5	5	0
potassium channel complex	5	5	5	5	5	5	5	5	5	5	5	5	2.84802	5	5	5	5	0
perikaryon	5	5	4.17836	5	4.34172	5	5	5	4.27315	5	4.88126	4.40978	2.35504	5	5	5	5	0
GABA-ergic synapse	5	5	3.89295	5	5	5	5	5	5	5	5	5	2.00187	5	5	5	5	0
integral component of presynaptic membrane	5	5	3.89295	5	5	5	5	5	5	5	5	5	2.71548	5	5	5	5	0
intrinsic component of presynaptic membrane	5	5	3.52816	5	5	5	5	5	5	5	5	5	2.46101	5	5	5	5	0
hippocampal mossy fiber to CA3 synapse	5	5	5	3.65589	5	5	5	2.83123	3.79913	4.04905	5	5	0	3.36786	5	4.26918	4.99641	0
Schaffer collateral - CA1 synapse	5	5	5	5	4.68444	5	5	5	4.5809	5	5	5	0	5	4.7075	4.61649	5	0
axon terminus	5	5	4.32912	5	5	5	5	5	5	5	5	5	0	5	5	5	5	0
intrinsic component of postsynaptic specialization membrane	5	4.93426	5	5	5	5	5	5	5	5	5	5	0	5	5	5	5	0
integral component of postsynaptic specialization membrane	5	5	5	5	5	5	5	5	5	5	5	5	0	5	5	5	5	0
integral component of postsynaptic membrane	5	5	5	5	5	5	5	5	5	5	5	5	0	5	5	5	5	0
intrinsic component of postsynaptic membrane	5	5	5	5	5	5	5	5	5	5	5	5	0	5	5	5	5	0
postsynaptic specialization membrane	5	4.37568	4.2732	5	4.53858	5	5	5	5	5	4.52893	5	0	5	5	5	5	0
terminal bouton	5	5	4.24841	4.41761	3.91209	5	5	5	4.58058	5	5	5	0	5	5	5	5	0
cytoplasmic region	4.73784	4.29346	3.51431	5	4.24588	5	5	4.89932	4.0104	4.32057	4.54191	4.57511	0	5	5	5	4.41603	0
neuronal cell body membrane	5	5	3.11406	5	2.85729	5	5	5	4.49674	5	5	4.92196	0	5	5	5	5	0
cell body membrane	5	5	3.11406	5	2.85729	5	5	5	4.49674	5	5	4.92196	0	5	5	5	5	0
excitatory synapse	5	4.34287	3.5479	3.11764	4.10365	5	5	3.08349	4.82159	4.8488	4.46157	4.92196	0	5	3.0549	5	4.89502	0
inhibitory synapse	5	3.32005	3.97315	4.73449	3.76076	5	5	4.69818	3.71322	5	3.39503	5	0	5	4.13264	5	5	0
presynaptic active zone cytoplasmic component	5	3.45306	2.94187	5	3.88656	5	5	3.74338	5	4.51398	3.5208	5	0	4.65302	5	4.67976	4.54775	0
sodium channel complex	4.54921	3.69612	3.35295	4.79479	4.18487	5	5	4.75769	4.89179	5	3.76662	4.40978	0	4.48784	4.36478	4.5262	5	0
neuron projection membrane	5	2.97526	0	5	0	4.24894	5	4.67667	5	5	3.06832	4.89341	0	5	4.0094	5	5	0
axolemma	4.94124	2.50615	3.04526	5	0	3.71331	4.88201	3.9077	5	4.73766	0	4.80225	0	4.87738	3.29245	4.90418	4.77171	0
postsynaptic density membrane	4.45724	0	0	2.32966	0	5	5	2.86503	3.68881	5	0	4.89542	0	5	3.02048	5	5	0
integral component of postsynaptic density membrane	5	0	2.6123	2.94175	2.34091	5	5	3.61403	4.58058	5	2.65536	5	0	5	3.61698	5	5	0
intrinsic component of postsynaptic density membrane	5	0	2.5041	2.76673	2.23442	5	5	3.39782	4.34928	5	2.51457	5	0	5	3.42101	5	5	0
neurotransmitter receptor complex	3.85756	0	0	0	2.23442	4.5003	5	0	2.25906	5	0	4.40978	0	4.51503	2.72501	4.56719	5	0
ionotropic glutamate receptor complex	3.27816	0	0	0	2.30861	3.91148	4.67959	0	2.3524	5	0	3.83898	0	3.92438	2.82007	3.97922	5	0
paranode region of axon	3.20438	2.8627	0	3.36065	3.21212	2.11312	3.15018	2.23886	3.45113	3.07598	2.9108	3.11053	0	3.1811	2.64802	3.2001	3.06659	0
dendritic spine	4.01813	2.86485	2.6123	3.05809	2.666	3.87864	3.35364	3.02162	3.31846	3.58904	3.5208	4.22948	0	3.90211	3.17451	3.4797	4.12071	0
neuron spine	3.94447	2.82505	2.58246	3.00545	2.6326	3.80568	3.30042	2.97655	3.25709	3.5176	3.47356	4.15166	0	3.82897	3.1202	3.41884	4.0434	0
calyx of Held	2.64547	2.712	0	2.84797	2.18303	0	0	2.83123	2.94539	2.51513	2.76969	2.5458	0	2.62231	2.45273	2.65064	0	0
voltage-gated sodium channel complex	0	2.61802	2.02245	3.00942	2.93032	2.80129	2.80669	2.98447	3.1049	3.78383	2.66555	0	0	2.83047	2.41103	2.85553	2.71545	0
apical dendrite	0	2.39741	2.94187	3.76178	2.724	2.52715	0	3.74338	3.87241	3.42165	2.45062	0	2.3614	3.53225	2.20218	2.56758	2.44868	0
growth cone	2.60627	2.39556	3.11406	3.4903	2.64926	3.36561	3.32349	2.99546	2.8257	3.11029	2.03946	3.22629	3.40867	3.38699	2.69071	3.44915	3.12503	3.04095
site of polarized growth	2.56184	2.35344	3.08303	3.4261	2.61605	3.30561	3.27065	2.95751	2.77013	3.05732	2.00182	3.16049	3.38342	3.33998	2.64802	3.40214	3.06659	3.03115
neuron projection cytoplasm	3.43635	4.70428	5	3.78106	4.72739	2.76563	3.31316	3.75199	3.36404	2.60102	4.83373	2.6609	4.09163	3.36786	4.05266	3.41272	2.61643	3.49636
plasma membrane bounded cell projection cytoplasm	2.5545	4.08312	3.52816	2.60662	3.50066	2.43001	2.79559	2.9704	2.4129	2.20431	4.26084	2.30495	2.39303	2.83832	3.23899	2.90591	2.22512	2.00941
axon cytoplasm	2.56184	3.19487	4.15102	2.82351	3.80364	0	2.50397	2.81062	2.95177	0	3.2893	0	3.38342	2.50962	2.7753	2.55281	0	3.57053
anchored component of membrane	0	3.24527	4.17189	2.51343	2.57669	2.39578	2.39434	0	0	2.56712	2.872	0	3.3827	2.83047	2.20118	2.48276	2.59315	3.59442

## Sheet: GO_MF_enrichmentmatrix
File S1: KEGG pathway and GO enrichment analyses of integrated multiple omics clustering.
GO MF down-regulated enrichment
	Cluster 1	Cluster 2	Cluster 3	Cluster 4	Cluster 5	Cluster 6	Cluster 7	Cluster 8	Cluster 9	Cluster 10	Cluster 11	Cluster 12	Cluster 13	Cluster 14	Cluster 15	Cluster 16	Cluster 17	Cluster 18
MHC class II receptor activity	0	0	0	2.86653	0	0	0	2.83393	2.82591	2.77293	0	0	0	2.80748	0	0	0	0
growth factor receptor binding	2.32321	0	0	2.07912	0	0	0	0	0	2.18491	0	2.23053	0	0	0	0	2.48938	0
natural killer cell lectin-like receptor binding	2.91502	0	0	0	0	0	0	0	0	0	0	0	0	0	0	0	0	0
extracellular matrix binding	2.93891	0	0	0	0	2.08434	0	0	0	0	0	2.89798	0	0	0	0	0	0
laminin binding	2.93007	0	0	0	0	0	0	0	0	0	0	2.88641	0	0	0	0	0	0
interleukin-1 receptor binding	0	0	0	0	0	0	0	0	0	2.14262	0	0	0	0	0	0	2.01744	0
CARD domain binding	0	0	0	0	0	2.08434	2.13635	0	0	2.14262	0	0	0	0	0	2.16619	2.01744	0
collagen binding	0	0	0	0	0	0	0	0	0	0	0	2.41539	0	0	0	0	0	0
transmembrane-ephrin receptor activity	0	0	0	0	0	0	0	0	0	0	0	0	0	2.01722	0	2.00497	0	0
enzyme inhibitor activity	2.93007	0	0	0	0	2.86225	2.24593	0	0	0	0	2.81122	0	0	2.89216	0	0	0
cell adhesion molecule binding	2.5021	2.08216	0	0	0	2.08434	2.21015	0	0	2.31636	2.02211	2.35721	0	0	2.36679	2.10885	0	0
metalloendopeptidase inhibitor activity	2.24212	0	0	0	0	2.08434	2.13635	0	0	2.14262	0	2.18699	0	2.19023	2.75403	2.16619	2.01744	0
endopeptidase inhibitor activity	3.32319	0	0	0	0	3.02589	2.17515	0	0	2.75422	0	3.29883	0	0	2.75403	2.24241	2.01744	0
peptidase inhibitor activity	3.14981	0	0	0	0	2.86225	2.09563	0	0	2.59231	0	3.13045	0	0	2.75104	2.16619	0	0
transmembrane receptor protein kinase activity	2.03494	0	0	0	0	2.40494	2.44918	0	0	0	0	0	0	2.61769	2.41206	2.51963	0	0
transmembrane receptor protein tyrosine kinase activity	0	0	0	0	0	2.40494	2.44918	0	0	0	0	0	0	2.61067	2.17638	2.51952	0	0
MHC class II protein complex binding	2.13976	0	0	0	0	2.02778	2.06057	2.01001	0	2.04269	0	2.08529	0	2.1091	0	2.09836	0	0
virus receptor activity	2.25993	0	0	0	0	2.08434	2.13635	0	0	0	0	2.18699	0	2.87746	0	2.16619	0	0
hijacked molecular function	2.25993	0	0	0	0	2.08434	2.13635	0	0	0	0	2.18699	0	2.87746	0	2.16619	0	0
growth factor binding	5	2.35481	0	5	0	5	5	5	3.60139	5	2.23703	5	0	5	4.58563	5	5	0
cytokine receptor binding	5	2.35481	0	5	0	5	5	5	5	5	2.23703	5	0	4.89585	2.99028	5	5	0
cytokine activity	5	2.35481	0	5	0	5	5	5	4.36886	5	2.23703	5	0	4.89585	2.97353	5	5	0
receptor ligand activity	5	0	0	5	0	5	5	5	5	5	0	5	0	5	2.75403	5	5	0
glycosaminoglycan binding	4.227	0	0	3.90038	0	4.37617	4.50501	3.64414	3.25623	5	0	4.61902	0	4.89542	2.65515	4.63325	4.82245	0
peptide antigen binding	3.70015	2.08216	0	2.93155	0	2.64536	2.63538	2.88431	2.89173	3.60587	2.02211	3.7442	0	3.62303	0	2.71083	2.57743	0
cytokine binding	3.02141	0	0	2.86653	0	2.23463	2.78437	3.27314	2.81566	3.46396	0	0	0	3.60584	0	3.43018	3.24874	0
heparin binding	3.66646	0	0	2.54014	0	3.77894	3.32009	2.30385	0	4.02445	0	3.97428	0	3.62303	2.52808	3.43018	3.8368	0
cytokine receptor activity	2.93007	0	0	2.54014	0	2.63037	3.21648	3.04109	2.52692	3.37238	0	2.83566	0	3.49366	2.75403	3.34073	3.8368	0
extracellular matrix structural constituent conferring tensile strength	4.92055	0	0	3.41036	0	4.68067	3.81119	3.27314	4.27793	4.9345	0	3.97209	0	3.1425	0	3.91089	4.73418	0
growth factor activity	2.57507	0	0	3.52167	0	3.77177	2.78437	3.86295	2.89173	3.99263	0	3.97209	0	2.61067	0	2.82326	4.25331	0
integrin binding	4.76366	0	0	0	0	4.40702	4.50501	0	0	4.02445	0	4.61902	0	4.1496	2.03617	3.95722	3.8368	0
insulin-like growth factor binding	3.83127	0	0	0	0	3.72952	3.67358	0	0	2.91473	0	3.85744	0	2.91034	2.75403	2.79467	3.70951	0
peptidase regulator activity	3.75608	0	0	0	0	3.48493	2.62624	0	0	3.2369	0	3.75424	0	2.48456	3.26369	2.71083	2.47112	0
endopeptidase regulator activity	3.68709	0	0	0	0	3.40274	2.46007	0	0	3.09244	0	3.67768	0	2.27332	2.99028	2.57433	2.32226	0
fibronectin binding	3.03131	0	0	0	0	3.77177	2.81478	0	0	0	0	3.93227	0	2.18778	0	2.14922	2.82476	0
extracellular matrix structural constituent	4.37897	0	0	0	0	3.56389	3.01276	0	2.66216	3.2369	0	3.80022	0	2.33636	0	2.67839	2.91504	0
sulfur compound binding	2.93007	0	0	2.07912	0	2.58042	2.63503	0	0	3.2369	0	3.29883	0	2.91034	0	2.71083	2.91504	0
GO MF up-regulated enrichment
	Cluster 1	Cluster 2	Cluster 3	Cluster 4	Cluster 5	Cluster 6	Cluster 7	Cluster 8	Cluster 9	Cluster 10	Cluster 11	Cluster 12	Cluster 13	Cluster 14	Cluster 15	Cluster 16	Cluster 17	Cluster 18
ankyrin binding	2.48265	0	0	0	0	2.41364	2.44571	0	0	2.39253	0	3.17662	0	2.4249	2.15358	0	0	0
delayed rectifier potassium channel activity	3.46628	0	0	0	0	0	2.01605	2.18464	2.31969	3.39548	0	0	0	3.48674	0	2.73398	0	0
calcium-dependent phospholipid binding	0	0	0	0	0	0	2.60336	0	0	2.49281	0	0	0	2.57005	2.19932	2.62237	2.4503	0
modified amino acid binding	0	0	0	0	0	0	2.03055	0	0	0	0	0	0	2.04741	0	2.10555	0	0
G-protein beta-subunit binding	2.03138	2.57954	3.02204	0	2.94741	0	0	0	0	0	2.58855	0	0	0	2.36884	0	0	0
voltage-gated calcium channel activity	2.36353	0	0	0	0	0	0	0	0	2.82116	0	2.20732	0	0	0	0	0	0
cell adhesion mediator activity	0	0	0	0	0	0	0	0	0	2.15317	0	0	0	2.22736	0	0	0	0
potassium ion leak channel activity	0	0	0	0	0	0	0	0	0	2.0213	0	0	0	0	0	0	0	0
kinesin binding	2.77325	0	2.42349	0	2.22932	0	0	0	0	2.67892	0	0	0	0	0	0	0	0
outward rectifier potassium channel activity	2.12109	0	0	0	2.18	0	0	2.18202	0	2.0213	0	0	0	2.04741	0	2.10555	0	0
transcription factor activity, RNA polymerase II proximal promoter sequence-specific DNA binding	0	0	0	2.23527	0	0	0	0	0	0	0	0	0	0	0	0	0	0
high voltage-gated calcium channel activity	0	0	0	2.04307	0	0	0	0	0	0	0	0	0	0	2.36884	0	0	0
ion channel binding	2.08109	0	0	0	0	0	0	0	0	0	0	0	0	0	0	0	0	0
transmembrane-ephrin receptor activity	2.01143	0	0	0	0	0	0	0	0	0	0	0	0	0	2.41854	0	0	0
ephrin receptor activity	0	0	0	0	0	0	0	0	0	0	0	0	0	0	2.24391	0	0	0
protein binding involved in heterotypic cell-cell adhesion	0	2.15414	0	0	2.49871	0	0	0	0	0	2.16529	0	0	0	0	0	0	0
DNA-binding transcription activator activity, RNA polymerase II-specific	0	0	0	0	2.13793	0	0	0	0	0	0	0	0	0	0	0	0	0
ATP-dependent microtubule motor activity, plus-end-directed	0	0	2.42375	0	2.28117	0	0	0	0	0	0	0	0	0	0	0	0	0
spectrin binding	3.19401	2.57954	2.33834	0	2.18	2.39745	2.42918	0	2.72166	2.36236	0	2.33259	0	2.41225	0	2.45488	2.30923	0
calmodulin binding	2.46769	2.50868	0	0	2.94741	2.31554	3.15072	0	0	3.31375	2.57343	2.20732	0	3.54184	2.26273	3.19483	2.90314	0
transmitter-gated ion channel activity	4.01796	0	0	0	0	4.68191	4.70518	0	2.56707	3.82178	0	3.15959	0	2.69729	0	4.00754	4.50039	0
transmitter-gated channel activity	4.01796	0	0	0	0	4.68191	4.70518	0	2.56707	3.82178	0	3.15959	0	2.69729	0	4.00754	4.50039	0
ionotropic glutamate receptor activity	0	0	0	0	0	2.51784	3.50306	0	0	3.40892	0	2.44808	0	2.54572	0	2.58179	4.38548	0
calcium channel activity	2.54379	0	0	0	0	2.0022	2.03055	2.40294	0	3.71641	0	2.72009	0	2.04741	0	2.10555	2.28684	0
cell-cell adhesion mediator activity	2.24364	0	0	0	0	2.14734	2.16817	0	0	2.67892	0	2.09853	0	2.75636	0	2.22251	2.03996	0
extracellular ligand-gated ion channel activity	3.11593	0	0	0	0	3.62361	3.68807	0	0	2.93962	0	2.38329	0	2.02164	0	3.12218	3.50758	0
neurotransmitter receptor activity involved in regulation of postsynaptic membrane potential	2.53661	0	0	0	0	3.1225	3.17084	0	0	2.39253	0	2.36738	0	0	0	2.51505	2.34795	0
postsynaptic neurotransmitter receptor activity	2.42617	0	0	0	0	2.96249	3.03601	0	0	2.26864	0	2.25969	0	0	0	2.39502	2.22864	0
neurotransmitter receptor activity	2.74493	0	0	0	0	3.12828	3.1723	0	0	2.99068	0	2.13457	0	0	0	2.73398	2.99429	0
transmitter-gated ion channel activity involved in regulation of postsynaptic membrane potential	2.72434	0	0	0	0	3.36107	3.41849	0	0	2.61277	0	2.55092	0	0	0	2.72599	2.56806	0
glutamate receptor activity	3.29004	2.6399	0	0	3.11887	4.18462	5	2.70423	2.81662	4.97784	2.68128	4.02231	0	4.16431	3.14829	4.19406	5	0
phosphatidylserine binding	2.57463	2.51249	0	2.77835	3.08199	2.49881	3.85286	2.77759	2.96166	3.7093	2.56666	2.39154	0	3.81547	2.73093	3.90162	3.67829	0
syntaxin-1 binding	2.28158	3.16608	2.73478	2.36059	2.61347	2.19524	2.22525	2.3732	2.49655	2.17077	3.20863	2.167	0	2.21684	2.75392	2.2552	2.12771	0
SNARE binding	2.80718	4.30119	2.80783	3.19315	4.49011	2.73202	3.85286	3.15619	3.40779	3.66674	4.40122	2.58651	0	3.81547	4.13175	3.90827	3.64284	0
syntaxin binding	2.75532	3.77202	2.57268	3.05871	3.75601	2.69129	3.91877	3.04093	3.27059	3.76853	3.85094	2.55614	0	3.89511	3.84924	3.97334	3.75254	0
sodium channel activity	3.46628	3.31637	2.42349	3.76225	3.02513	4.22806	4.24941	3.01146	3.96068	4.89291	3.37366	3.30741	0	3.48674	3.63978	3.5143	4.09791	0
voltage-gated sodium channel activity	2.57681	3.53355	2.01314	3.66805	2.92637	3.44498	3.50306	2.70938	3.8204	4.38022	3.5768	2.44808	0	3.48674	3.11892	3.51007	3.38655	0
phosphotransferase activity, nitrogenous group as acceptor	4.71492	0	0	4.97239	0	4.68191	4.70518	4.94682	5	4.5807	0	4.57092	0	4.69182	4.13175	4.71608	4.56511	0
neuropeptide hormone activity	2.47358	0	0	5	0	4.97191	4.99648	4.34331	3.57596	4.84698	0	3.89319	0	4.98954	2.28508	5	4.8354	0
ligand-gated cation channel activity	5	0	0	2.50681	0	5	5	3.04093	3.29022	5	0	5	0	4.84154	2.3295	4.8969	5	0
ligand-gated ion channel activity	5	2.27	0	3.59246	0	5	5	3.53371	4.37157	5	2.33535	4.80804	0	5	2.59412	5	5	0
ligand-gated channel activity	5	2.27	0	3.59246	0	5	5	3.53371	4.37157	5	2.33535	4.80804	0	5	2.59412	5	5	0
hormone activity	2.20597	0	0	4.00267	0	2.49881	3.03601	4.00192	4.30498	2.82613	0	2.79663	0	2.54572	0	3.06488	3.29983	0
calcium ion transmembrane transporter activity	3.26779	0	0	2.3301	0	2.73202	2.80409	2.77306	0	4.46742	0	3.47788	0	2.75636	0	2.82155	3.0339	0
neuropeptide receptor binding	3.11593	0	0	2.47728	0	3.90911	3.91877	2.50549	0	3.82178	0	3.77019	0	3.06953	2.96704	3.97334	3.80082	0
structural constituent of synapse	3.12423	0	2.4052	2.30541	2.26436	2.16282	3.17084	2.30466	2.41224	3.07862	0	3.01835	0	2.18091	2.6498	2.22251	3.05659	0
sodium ion transmembrane transporter activity	2.12109	0	0	2.39462	0	3.22728	2.42168	0	2.64602	3.95603	0	2.26213	0	2.79599	2.41854	2.47496	3.05659	0
monovalent inorganic cation transmembrane transporter activity	5	4.42356	3.13434	5	3.75601	5	5	5	5	5	4.60761	5	0	5	5	5	5	0
clathrin binding	5	4.65179	2.42375	5	3.75601	4.98835	5	5	4.95399	5	4.76224	4.81375	0	5	4.82009	5	5	0
cation channel activity	5	5	5	5	5	5	5	5	5	5	5	5	2.04292	5	5	5	5	0
metal ion transmembrane transporter activity	5	5	4.54878	5	4.94122	5	5	5	5	5	5	5	0	5	5	5	5	0
potassium ion transmembrane transporter activity	5	5	5	5	5	5	5	5	5	5	5	5	0	5	5	5	5	0
voltage-gated potassium channel activity	5	5	5	5	5	5	5	5	5	5	5	5	0	5	5	5	5	0
voltage-gated cation channel activity	5	5	5	5	5	5	5	5	5	5	5	5	0	5	5	5	5	0
voltage-gated channel activity	5	5	5	5	5	5	5	5	5	5	5	5	0	5	5	5	5	0
voltage-gated ion channel activity	5	5	5	5	5	5	5	5	5	5	5	5	0	5	5	5	5	0
potassium channel activity	5	5	5	5	5	5	5	5	5	5	5	5	0	5	5	5	5	0
passive transmembrane transporter activity	5	5	5	5	5	5	5	5	5	5	5	5	0	5	5	5	5	0
channel activity	5	5	5	5	5	5	5	5	5	5	5	5	0	5	5	5	5	0
substrate-specific channel activity	5	5	5	5	5	5	5	5	5	5	5	5	0	5	5	5	5	0
ion channel activity	5	5	5	5	5	5	5	5	5	5	5	5	0	5	5	5	5	0
gated channel activity	5	5	5	5	5	5	5	5	5	5	5	5	0	5	5	5	5	0
ion gated channel activity	5	5	5	5	5	5	5	5	5	5	5	5	0	5	5	5	5	0
tubulin binding	4.43352	4.43465	4.31021	3.66475	4.49011	3.49743	3.90919	3.25061	3.29022	4.28896	5	3.60829	4.75541	3.55954	4.07181	3.31586	3.9301	2.87699
microtubule binding	2.62754	3.68459	4.54878	2.37439	3.83016	0	2.92006	0	0	2.66524	3.81792	2.35176	4.75541	2.21684	2.73093	2.27992	2.63602	2.87699
