# Supplementary material for: Exploring the classification of cancer cell lines from multiple omic views
Source: PeerJ. 2020 Aug 18;8:e9440. doi: 10.7717/peerj.9440 (PMC7441922; doi:10.7717/peerj.9440)
Supplement: Supplemental Information 13 [file peerj-08-9440-s013.zip]

Archive with 28 entries (17 files):
- Script/
- Script/Script/
- Script/Script/1DataPreprocessing/
- Script/Script/1DataPreprocessing/.Rhistory
- Script/Script/1DataPreprocessing/1.1Preprocessing.R
- Script/Script/1DataPreprocessing/1.2ID Transformed.R
- Script/Script/1DataPreprocessing/1.3Feature Selection.R
- Script/Script/2SingleOmicsCluster/
- Script/Script/2SingleOmicsCluster/2.1Single Omics Cluster.R
- Script/Script/2SingleOmicsCluster/2.2Stacked Bar Chart.R
- Script/Script/3ClusterLabel/
- Script/Script/3ClusterLabel/.Rhistory
- Script/Script/3ClusterLabel/3.1Cluster Label.R
- Script/Script/4EnrichmentAnalysis/
- Script/Script/4EnrichmentAnalysis/4.1Differential Expressed Genes.R
- Script/Script/4EnrichmentAnalysis/4.2GO & KEGG Enrichment.R
- Script/Script/5MultiOmicsCluster/
- Script/Script/5MultiOmicsCluster/5.1Multi Omics Cluster.R
- Script/Script/6MultiClusterLabel/
- Script/Script/6MultiClusterLabel/6.1Multi Omics Cluster Label.R
- Script/Script/7MultiEnrichmentAnalysis/
- Script/Script/7MultiEnrichmentAnalysis/7.1Multi Omics Differential Expressed Genes.R
- Script/Script/7MultiEnrichmentAnalysis/7.2Multi Omics GO & KEGG Enrichment.R
- Script/Script/8GO&KEGGHeatmap/
- Script/Script/8GO&KEGGHeatmap/8.1Heatmap of GO&KEGG_single.R
- Script/Script/8GO&KEGGHeatmap/8.2Heatmap of GO&KEGG_multi.R
- Script/Script/9BubbleChartwithPieChart/
- Script/Script/9BubbleChartwithPieChart/9.1Bubble Chart with Pie Chart.R
