# Supplementary material for: Exploring the classification of cancer cell lines from multiple omic views
Source: PeerJ. 2020 Aug 18;8:e9440. doi: 10.7717/peerj.9440 (PMC7441922; doi:10.7717/peerj.9440)
Supplement: Supplemental Information 13 [file peerj-08-9440-s013.zip › Script/Script/7MultiEnrichmentAnalysis/7.2Multi Omics GO & KEGG Enrichment.R]

library(clusterProfiler)
library(org.Hs.eg.db)

####Main####
####Read omics data#### 

mRNA_down = mRNA_temp[which(mRNA_temp[,1]<0),]
mRNA_up = mRNA_temp[which(mRNA_temp[,1]>0),]
gene_list_down = rownames(mRNA_down)
gene_list_up = rownames(mRNA_up)
gene_list_down = as.numeric(gene_list_down)
gene_list_up = as.numeric(gene_list_up)

####Enrichment####
#down
CC_down = enrichGO(gene_list_down,
                   "org.Hs.eg.db",
                   keyType = "ENTREZID",
                   ont = "CC",
                   pvalueCutoff = 0.05,
                   pAdjustMethod = "BH",
                   readable = TRUE)
MF_down = enrichGO(gene_list_down,
                   "org.Hs.eg.db",
                   keyType = "ENTREZID",
                   ont = "MF",
                   pvalueCutoff = 0.05,
                   pAdjustMethod = "BH",
                   readable = TRUE)
BP_down = enrichGO(gene_list_down,
                   "org.Hs.eg.db",
                   keyType = "ENTREZID",
                   ont = "BP",
                   pvalueCutoff = 0.05,
                   pAdjustMethod = "BH",
                   readable = TRUE)
KEGG_down = enrichKEGG(gene_list_down,
                       organism = "human",
                       pvalueCutoff = 0.05,
                       pAdjustMethod = "BH")
#up
CC_up = enrichGO(gene_list_up,
                 "org.Hs.eg.db",
                 keyType = "ENTREZID",
                 ont = "CC",
                 pvalueCutoff = 0.05,
                 pAdjustMethod = "BH",
                 readable = TRUE)
MF_up = enrichGO(gene_list_up,
                 "org.Hs.eg.db",
                 keyType = "ENTREZID",
                 ont = "MF",
                 pvalueCutoff = 0.05,
                 pAdjustMethod = "BH",
                 readable = TRUE)
BP_up = enrichGO(gene_list_up,
                 "org.Hs.eg.db",
                 keyType = "ENTREZID",
                 ont = "BP",
                 pvalueCutoff = 0.05,
                 pAdjustMethod = "BH",
                 readable = TRUE)
KEGG_up = enrichKEGG(gene_list_up,
                     organism = "human",
                     pvalueCutoff = 0.05,
                     pAdjustMethod = "BH")

####Draw barplot and dotplot####
dotplot(CC_down, title="GO_CC_down enrichment")
dotplot(MF_down, title="GO_MF_down enrichment")
dotplot(BP_down, title="GO_BP_down enrichment")
dotplot(KEGG_down, title="KEGG_down enrichment")
dotplot(CC_up, title="GO_CC_up enrichment")
dotplot(MF_up, title="GO_MF_up enrichment")
dotplot(BP_up, title="GO_BP_up enrichment")
dotplot(KEGG_up, title="KEGG_up enrichment")

####Write results####
